# Supplementary material for: Genetic Diversity of the BLV env Gene and gp51 Mutations in Genotypes G4 and G7 Circulating in Dairy Cattle in the Novosibirsk Region (Western Siberia, Russia)
Source: Pathogens. 2026 Apr 8;15(4):405. doi: 10.3390/pathogens15040405 (PMC13118777; doi:10.3390/pathogens15040405)
Supplement: Supplementary file 1 [file pathogens-15-00405-s001.zip › Supplementary Table S1 Table of identity by genotype.xlsx]

## Sheet: Лист1
Sequence Identity Matrix
Seq->	EF065643_Costa_Rica_G5	EF065645_Costa_Rica_G5	KU233540_Thailand_G10	LC154848_Myanmar_G10	KU233561_Thailand_G10	26_Barabinsk	KP201465_South_Korea_G3	EF065648_USA_G3	LC080657/Paraguay_G6	S83530_Italy_G7	OK945974_Kazakhstan_G12	OK945975_Kazakhstan_G12	OK945976_Kazakhstan_G12	JF720352_2010_4S_Russia	JQ353649_2010_1S-c1_Russia	EU262555_Poland_G7_Ref	MN765155_China	JF720351_2010_3S_Russia	JF720353_2010_5S_Russia	Dovolnoe2057_2	JF720350_2010_2S_Russia	HM563758_Ukraine_G7	OK631886_KAZ	KF801467_Moldova_G7	KF801457_Moldova_G7	JQ675757_Feb-2009_MKC626_Russia_Moscow_G7	Dovolnoe39	Dovolnoe790	JQ686119_19-Feb-2010_NK13_Russia_Novosibirsk_G7	OP850706_Dec-2020_Tatarsk6_Russia_Tatarsk_G7	OP850713_Dec-2020_Tatarsk14_Russia_Tatarsk_G7	OP850733_Dec-2020_Tatarsk38_Russia_Tatarsk_G7	OR464499_17-Dec-2021_8_Russia	KF801458_Moldova_G7	JQ353661_2010_4T-c20_Russia_G7	OK945980_KZ	JQ353633_2010_1S-c6_Russia	OL660318_Dec-2020_15_Razd_Russia_Razdolnoe_G7	OL660320_Dec-2020_72_Razd_Russia_Razdolnoe_G7	JQ353636_2010_1S-c8_Russia	OP850788_Dec-2020_Toguchin46_Russia_Toguchin_G7	22_Barabinsk	OP850793_Dec-2020_Toguchin52_Russia_Toguchin_G7	OL660401_Oct-2020_53_Koch_Russia_Kochenevo_G7	OL660355_Oct-2020_34m_Koch_Russia_Kochenevo_G7	OL660394_Oct-2020_34_Koch_Russia_Kochenevo_G7	Kochenevo14	JQ675756_Feb-2009_MKC3877_Russia_Moscow_G7	JQ353651_2010_1S-c4_Russia
EF065643_Costa_Rica_G5	ID	0.983	0.946	0.941	0.942	0.948	0.942	0.948	0.955	0.948	0.957	0.957	0.955	0.946	0.95	0.951	0.957	0.953	0.955	0.955	0.955	0.955	0.682	0.953	0.953	0.953	0.953	0.953	0.953	0.955	0.955	0.955	0.955	0.951	0.955	0.948	0.948	0.95	0.95	0.948	0.95	0.95	0.951	0.953	0.951	0.951	0.951	0.951	0.951
EF065645_Costa_Rica_G5	0.983	ID	0.951	0.948	0.948	0.955	0.944	0.95	0.951	0.957	0.962	0.962	0.96	0.955	0.959	0.96	0.962	0.962	0.964	0.964	0.964	0.964	0.691	0.962	0.962	0.962	0.962	0.962	0.962	0.964	0.964	0.964	0.964	0.96	0.96	0.957	0.957	0.959	0.959	0.957	0.959	0.959	0.96	0.962	0.96	0.96	0.96	0.96	0.96
KU233540_Thailand_G10	0.946	0.951	ID	0.983	0.985	0.955	0.948	0.957	0.96	0.955	0.96	0.96	0.959	0.957	0.96	0.959	0.964	0.957	0.959	0.962	0.962	0.959	0.686	0.96	0.96	0.96	0.96	0.96	0.96	0.962	0.962	0.962	0.962	0.959	0.959	0.955	0.955	0.957	0.957	0.955	0.957	0.957	0.959	0.96	0.959	0.959	0.959	0.959	0.959
LC154848_Myanmar_G10	0.941	0.948	0.983	ID	0.991	0.955	0.939	0.948	0.955	0.951	0.957	0.957	0.955	0.95	0.96	0.959	0.962	0.953	0.955	0.959	0.959	0.959	0.682	0.96	0.96	0.96	0.96	0.96	0.96	0.962	0.962	0.962	0.962	0.962	0.957	0.959	0.955	0.957	0.957	0.955	0.957	0.957	0.959	0.957	0.959	0.959	0.959	0.959	0.959
KU233561_Thailand_G10	0.942	0.948	0.985	0.991	ID	0.955	0.941	0.95	0.96	0.951	0.957	0.957	0.955	0.95	0.96	0.959	0.964	0.953	0.955	0.959	0.959	0.959	0.684	0.96	0.96	0.96	0.96	0.96	0.96	0.962	0.962	0.962	0.962	0.959	0.959	0.959	0.955	0.957	0.957	0.955	0.957	0.957	0.959	0.957	0.959	0.959	0.959	0.959	0.959
26_Barabinsk	0.948	0.955	0.955	0.955	0.955	ID	0.95	0.957	0.955	0.966	0.967	0.967	0.966	0.967	0.975	0.976	0.978	0.971	0.973	0.978	0.976	0.976	0.698	0.978	0.978	0.978	0.978	0.978	0.978	0.98	0.98	0.98	0.98	0.976	0.976	0.975	0.975	0.976	0.976	0.975	0.976	0.976	0.978	0.976	0.978	0.978	0.978	0.978	0.98
KP201465_South_Korea_G3	0.942	0.944	0.948	0.939	0.941	0.95	ID	0.987	0.95	0.948	0.953	0.953	0.951	0.953	0.95	0.951	0.957	0.957	0.959	0.959	0.962	0.955	0.684	0.953	0.955	0.953	0.953	0.953	0.953	0.955	0.955	0.955	0.955	0.951	0.955	0.951	0.951	0.953	0.953	0.951	0.953	0.953	0.955	0.957	0.955	0.955	0.955	0.955	0.955
EF065648_USA_G3	0.948	0.95	0.957	0.948	0.95	0.957	0.987	ID	0.959	0.957	0.962	0.962	0.96	0.959	0.959	0.96	0.966	0.962	0.964	0.964	0.967	0.96	0.691	0.962	0.964	0.962	0.962	0.962	0.962	0.964	0.964	0.964	0.964	0.96	0.96	0.957	0.957	0.959	0.959	0.957	0.959	0.959	0.96	0.962	0.96	0.96	0.96	0.96	0.96
LC080657/Paraguay_G6	0.955	0.951	0.96	0.955	0.96	0.955	0.95	0.959	ID	0.955	0.962	0.962	0.96	0.953	0.96	0.962	0.967	0.957	0.959	0.962	0.962	0.959	0.686	0.96	0.96	0.96	0.96	0.96	0.96	0.962	0.962	0.962	0.962	0.959	0.959	0.955	0.955	0.957	0.957	0.955	0.957	0.957	0.959	0.96	0.959	0.959	0.959	0.959	0.959
S83530_Italy_G7	0.948	0.957	0.955	0.951	0.951	0.966	0.948	0.957	0.955	ID	0.973	0.973	0.971	0.969	0.976	0.978	0.976	0.973	0.975	0.978	0.978	0.978	0.698	0.98	0.98	0.98	0.98	0.98	0.98	0.982	0.982	0.982	0.982	0.978	0.975	0.975	0.975	0.976	0.976	0.975	0.978	0.976	0.978	0.98	0.978	0.978	0.978	0.978	0.978
OK945974_Kazakhstan_G12	0.957	0.962	0.96	0.957	0.957	0.967	0.953	0.962	0.962	0.973	ID	1	0.998	0.971	0.975	0.976	0.975	0.975	0.976	0.98	0.98	0.976	0.702	0.982	0.978	0.978	0.978	0.978	0.978	0.98	0.98	0.98	0.98	0.976	0.973	0.973	0.973	0.975	0.975	0.973	0.975	0.975	0.976	0.978	0.976	0.976	0.976	0.976	0.976
OK945975_Kazakhstan_G12	0.957	0.962	0.96	0.957	0.957	0.967	0.953	0.962	0.962	0.973	1	ID	0.998	0.971	0.975	0.976	0.975	0.975	0.976	0.98	0.98	0.976	0.702	0.982	0.978	0.978	0.978	0.978	0.978	0.98	0.98	0.98	0.98	0.976	0.973	0.973	0.973	0.975	0.975	0.973	0.975	0.975	0.976	0.978	0.976	0.976	0.976	0.976	0.976
OK945976_Kazakhstan_G12	0.955	0.96	0.959	0.955	0.955	0.966	0.951	0.96	0.96	0.971	0.998	0.998	ID	0.969	0.973	0.975	0.973	0.973	0.975	0.978	0.978	0.975	0.7	0.98	0.976	0.976	0.976	0.976	0.976	0.978	0.978	0.978	0.978	0.975	0.971	0.971	0.971	0.973	0.973	0.971	0.973	0.973	0.975	0.976	0.975	0.975	0.975	0.975	0.975
JF720352_2010_4S_Russia	0.946	0.955	0.957	0.95	0.95	0.967	0.953	0.959	0.953	0.969	0.971	0.971	0.969	ID	0.975	0.98	0.975	0.985	0.987	0.987	0.991	0.98	0.702	0.982	0.982	0.982	0.982	0.982	0.982	0.983	0.983	0.983	0.983	0.98	0.983	0.98	0.98	0.982	0.982	0.98	0.982	0.982	0.983	0.985	0.983	0.983	0.983	0.983	0.983
JQ353649_2010_1S-c1_Russia	0.95	0.959	0.96	0.96	0.96	0.975	0.95	0.959	0.96	0.976	0.975	0.975	0.973	0.975	ID	0.987	0.985	0.978	0.98	0.983	0.983	0.987	0.702	0.989	0.989	0.989	0.989	0.989	0.989	0.991	0.991	0.991	0.991	0.987	0.983	0.983	0.983	0.985	0.985	0.983	0.985	0.985	0.987	0.985	0.987	0.987	0.987	0.987	0.989
EU262555_Poland_G7_Ref	0.951	0.96	0.959	0.959	0.959	0.976	0.951	0.96	0.962	0.978	0.976	0.976	0.975	0.98	0.987	ID	0.991	0.983	0.985	0.989	0.989	0.992	0.707	0.994	0.994	0.994	0.994	0.994	0.994	0.996	0.996	0.996	0.996	0.992	0.989	0.989	0.989	0.991	0.991	0.989	0.991	0.991	0.992	0.991	0.992	0.992	0.992	0.992	0.992
MN765155_China	0.957	0.962	0.964	0.962	0.964	0.978	0.957	0.966	0.967	0.976	0.975	0.975	0.973	0.975	0.985	0.991	ID	0.978	0.98	0.983	0.983	0.987	0.705	0.989	0.989	0.989	0.989	0.989	0.989	0.991	0.991	0.991	0.991	0.987	0.987	0.983	0.983	0.985	0.985	0.983	0.985	0.985	0.987	0.985	0.987	0.987	0.987	0.987	0.987
JF720351_2010_3S_Russia	0.953	0.962	0.957	0.953	0.953	0.971	0.957	0.962	0.957	0.973	0.975	0.975	0.973	0.985	0.978	0.983	0.978	ID	0.998	0.991	0.994	0.983	0.705	0.985	0.985	0.985	0.985	0.985	0.985	0.987	0.987	0.987	0.987	0.983	0.983	0.983	0.983	0.985	0.985	0.983	0.985	0.985	0.987	0.989	0.987	0.987	0.987	0.987	0.987
JF720353_2010_5S_Russia	0.955	0.964	0.959	0.955	0.955	0.973	0.959	0.964	0.959	0.975	0.976	0.976	0.975	0.987	0.98	0.985	0.98	0.998	ID	0.992	0.996	0.985	0.707	0.987	0.987	0.987	0.987	0.987	0.987	0.989	0.989	0.989	0.989	0.985	0.985	0.985	0.985	0.987	0.987	0.985	0.987	0.987	0.989	0.991	0.989	0.989	0.989	0.989	0.989
Dovolnoe2057_2	0.955	0.964	0.962	0.959	0.959	0.978	0.959	0.964	0.962	0.978	0.98	0.98	0.978	0.987	0.983	0.989	0.983	0.991	0.992	ID	0.996	0.989	0.709	0.991	0.991	0.991	0.991	0.991	0.991	0.992	0.992	0.992	0.992	0.989	0.989	0.989	0.989	0.991	0.991	0.989	0.991	0.991	0.992	0.994	0.992	0.992	0.992	0.992	0.992
JF720350_2010_2S_Russia	0.955	0.964	0.962	0.959	0.959	0.976	0.962	0.967	0.962	0.978	0.98	0.98	0.978	0.991	0.983	0.989	0.983	0.994	0.996	0.996	ID	0.989	0.709	0.991	0.991	0.991	0.991	0.991	0.991	0.992	0.992	0.992	0.992	0.989	0.989	0.989	0.989	0.991	0.991	0.989	0.991	0.991	0.992	0.994	0.992	0.992	0.992	0.992	0.992
HM563758_Ukraine_G7	0.955	0.964	0.959	0.959	0.959	0.976	0.955	0.96	0.959	0.978	0.976	0.976	0.975	0.98	0.987	0.992	0.987	0.983	0.985	0.989	0.989	ID	0.709	0.994	0.994	0.994	0.994	0.994	0.994	0.996	0.996	0.996	0.996	0.992	0.989	0.989	0.989	0.991	0.991	0.989	0.991	0.991	0.992	0.991	0.992	0.992	0.992	0.992	0.992
KF801467_Moldova_G7	0.953	0.962	0.96	0.96	0.96	0.978	0.953	0.962	0.96	0.98	0.982	0.982	0.98	0.982	0.989	0.994	0.989	0.985	0.987	0.991	0.991	0.994	0.713	ID	0.996	0.996	0.996	0.996	0.996	0.998	0.998	0.998	0.998	0.994	0.991	0.991	0.991	0.992	0.992	0.991	0.992	0.992	0.994	0.992	0.994	0.994	0.994	0.994	0.994
KF801457_Moldova_G7	0.953	0.962	0.96	0.96	0.96	0.978	0.955	0.964	0.96	0.98	0.978	0.978	0.976	0.982	0.989	0.994	0.989	0.985	0.987	0.991	0.991	0.994	0.709	0.996	ID	0.996	0.996	0.996	0.996	0.998	0.998	0.998	0.998	0.994	0.991	0.991	0.991	0.992	0.992	0.991	0.992	0.992	0.994	0.992	0.994	0.994	0.994	0.994	0.994
JQ675757_Feb-2009_MKC626_Russia_Moscow_G7	0.953	0.962	0.96	0.96	0.96	0.978	0.953	0.962	0.96	0.98	0.978	0.978	0.976	0.982	0.989	0.994	0.989	0.985	0.987	0.991	0.991	0.994	0.709	0.996	0.996	ID	0.996	0.996	0.996	0.998	0.998	0.998	0.998	0.994	0.991	0.991	0.991	0.992	0.992	0.991	0.992	0.992	0.994	0.992	0.994	0.994	0.994	0.994	0.994
Dovolnoe39	0.953	0.962	0.96	0.96	0.96	0.978	0.953	0.962	0.96	0.98	0.978	0.978	0.976	0.982	0.989	0.994	0.989	0.985	0.987	0.991	0.991	0.994	0.709	0.996	0.996	0.996	ID	1	0.996	0.998	0.998	0.998	0.998	0.994	0.991	0.991	0.991	0.992	0.992	0.991	0.992	0.992	0.994	0.992	0.994	0.994	0.994	0.994	0.994
Dovolnoe790	0.953	0.962	0.96	0.96	0.96	0.978	0.953	0.962	0.96	0.98	0.978	0.978	0.976	0.982	0.989	0.994	0.989	0.985	0.987	0.991	0.991	0.994	0.709	0.996	0.996	0.996	1	ID	0.996	0.998	0.998	0.998	0.998	0.994	0.991	0.991	0.991	0.992	0.992	0.991	0.992	0.992	0.994	0.992	0.994	0.994	0.994	0.994	0.994
JQ686119_19-Feb-2010_NK13_Russia_Novosibirsk_G7	0.953	0.962	0.96	0.96	0.96	0.978	0.953	0.962	0.96	0.98	0.978	0.978	0.976	0.982	0.989	0.994	0.989	0.985	0.987	0.991	0.991	0.994	0.711	0.996	0.996	0.996	0.996	0.996	ID	0.998	0.998	0.998	0.998	0.994	0.991	0.991	0.991	0.992	0.992	0.991	0.992	0.992	0.994	0.992	0.994	0.994	0.994	0.994	0.994
OP850706_Dec-2020_Tatarsk6_Russia_Tatarsk_G7	0.955	0.964	0.962	0.962	0.962	0.98	0.955	0.964	0.962	0.982	0.98	0.98	0.978	0.983	0.991	0.996	0.991	0.987	0.989	0.992	0.992	0.996	0.711	0.998	0.998	0.998	0.998	0.998	0.998	ID	1	1	1	0.996	0.992	0.992	0.992	0.994	0.994	0.992	0.994	0.994	0.996	0.994	0.996	0.996	0.996	0.996	0.996
OP850713_Dec-2020_Tatarsk14_Russia_Tatarsk_G7	0.955	0.964	0.962	0.962	0.962	0.98	0.955	0.964	0.962	0.982	0.98	0.98	0.978	0.983	0.991	0.996	0.991	0.987	0.989	0.992	0.992	0.996	0.711	0.998	0.998	0.998	0.998	0.998	0.998	1	ID	1	1	0.996	0.992	0.992	0.992	0.994	0.994	0.992	0.994	0.994	0.996	0.994	0.996	0.996	0.996	0.996	0.996
OP850733_Dec-2020_Tatarsk38_Russia_Tatarsk_G7	0.955	0.964	0.962	0.962	0.962	0.98	0.955	0.964	0.962	0.982	0.98	0.98	0.978	0.983	0.991	0.996	0.991	0.987	0.989	0.992	0.992	0.996	0.711	0.998	0.998	0.998	0.998	0.998	0.998	1	1	ID	1	0.996	0.992	0.992	0.992	0.994	0.994	0.992	0.994	0.994	0.996	0.994	0.996	0.996	0.996	0.996	0.996
OR464499_17-Dec-2021_8_Russia	0.955	0.964	0.962	0.962	0.962	0.98	0.955	0.964	0.962	0.982	0.98	0.98	0.978	0.983	0.991	0.996	0.991	0.987	0.989	0.992	0.992	0.996	0.711	0.998	0.998	0.998	0.998	0.998	0.998	1	1	1	ID	0.996	0.992	0.992	0.992	0.994	0.994	0.992	0.994	0.994	0.996	0.994	0.996	0.996	0.996	0.996	0.996
KF801458_Moldova_G7	0.951	0.96	0.959	0.962	0.959	0.976	0.951	0.96	0.959	0.978	0.976	0.976	0.975	0.98	0.987	0.992	0.987	0.983	0.985	0.989	0.989	0.992	0.707	0.994	0.994	0.994	0.994	0.994	0.994	0.996	0.996	0.996	0.996	ID	0.989	0.989	0.989	0.991	0.991	0.989	0.991	0.991	0.992	0.991	0.992	0.992	0.992	0.992	0.992
JQ353661_2010_4T-c20_Russia_G7	0.955	0.96	0.959	0.957	0.959	0.976	0.955	0.96	0.959	0.975	0.973	0.973	0.971	0.983	0.983	0.989	0.987	0.983	0.985	0.989	0.989	0.989	0.705	0.991	0.991	0.991	0.991	0.991	0.991	0.992	0.992	0.992	0.992	0.989	ID	0.989	0.989	0.991	0.991	0.989	0.991	0.991	0.992	0.991	0.992	0.992	0.992	0.992	0.992
OK945980_KZ	0.948	0.957	0.955	0.959	0.959	0.975	0.951	0.957	0.955	0.975	0.973	0.973	0.971	0.98	0.983	0.989	0.983	0.983	0.985	0.989	0.989	0.989	0.705	0.991	0.991	0.991	0.991	0.991	0.991	0.992	0.992	0.992	0.992	0.989	0.989	ID	0.989	0.991	0.991	0.989	0.991	0.991	0.992	0.991	0.992	0.992	0.992	0.992	0.992
JQ353633_2010_1S-c6_Russia	0.948	0.957	0.955	0.955	0.955	0.975	0.951	0.957	0.955	0.975	0.973	0.973	0.971	0.98	0.983	0.989	0.983	0.983	0.985	0.989	0.989	0.989	0.704	0.991	0.991	0.991	0.991	0.991	0.991	0.992	0.992	0.992	0.992	0.989	0.989	0.989	ID	0.991	0.991	0.989	0.991	0.991	0.992	0.991	0.992	0.992	0.992	0.992	0.992
OL660318_Dec-2020_15_Razd_Russia_Razdolnoe_G7	0.95	0.959	0.957	0.957	0.957	0.976	0.953	0.959	0.957	0.976	0.975	0.975	0.973	0.982	0.985	0.991	0.985	0.985	0.987	0.991	0.991	0.991	0.705	0.992	0.992	0.992	0.992	0.992	0.992	0.994	0.994	0.994	0.994	0.991	0.991	0.991	0.991	ID	1	0.991	0.992	0.992	0.994	0.992	0.994	0.994	0.994	0.994	0.994
OL660320_Dec-2020_72_Razd_Russia_Razdolnoe_G7	0.95	0.959	0.957	0.957	0.957	0.976	0.953	0.959	0.957	0.976	0.975	0.975	0.973	0.982	0.985	0.991	0.985	0.985	0.987	0.991	0.991	0.991	0.705	0.992	0.992	0.992	0.992	0.992	0.992	0.994	0.994	0.994	0.994	0.991	0.991	0.991	0.991	1	ID	0.991	0.992	0.992	0.994	0.992	0.994	0.994	0.994	0.994	0.994
JQ353636_2010_1S-c8_Russia	0.948	0.957	0.955	0.955	0.955	0.975	0.951	0.957	0.955	0.975	0.973	0.973	0.971	0.98	0.983	0.989	0.983	0.983	0.985	0.989	0.989	0.989	0.707	0.991	0.991	0.991	0.991	0.991	0.991	0.992	0.992	0.992	0.992	0.989	0.989	0.989	0.989	0.991	0.991	ID	0.991	0.991	0.992	0.991	0.992	0.992	0.992	0.992	0.992
OP850788_Dec-2020_Toguchin46_Russia_Toguchin_G7	0.95	0.959	0.957	0.957	0.957	0.976	0.953	0.959	0.957	0.978	0.975	0.975	0.973	0.982	0.985	0.991	0.985	0.985	0.987	0.991	0.991	0.991	0.707	0.992	0.992	0.992	0.992	0.992	0.992	0.994	0.994	0.994	0.994	0.991	0.991	0.991	0.991	0.992	0.992	0.991	ID	0.992	0.994	0.992	0.994	0.994	0.994	0.994	0.994
22_Barabinsk	0.95	0.959	0.957	0.957	0.957	0.976	0.953	0.959	0.957	0.976	0.975	0.975	0.973	0.982	0.985	0.991	0.985	0.985	0.987	0.991	0.991	0.991	0.705	0.992	0.992	0.992	0.992	0.992	0.992	0.994	0.994	0.994	0.994	0.991	0.991	0.991	0.991	0.992	0.992	0.991	0.992	ID	0.994	0.992	0.994	0.994	0.994	0.994	0.994
OP850793_Dec-2020_Toguchin52_Russia_Toguchin_G7	0.951	0.96	0.959	0.959	0.959	0.978	0.955	0.96	0.959	0.978	0.976	0.976	0.975	0.983	0.987	0.992	0.987	0.987	0.989	0.992	0.992	0.992	0.707	0.994	0.994	0.994	0.994	0.994	0.994	0.996	0.996	0.996	0.996	0.992	0.992	0.992	0.992	0.994	0.994	0.992	0.994	0.994	ID	0.994	0.996	0.996	0.996	0.996	0.996
OL660401_Oct-2020_53_Koch_Russia_Kochenevo_G7	0.953	0.962	0.96	0.957	0.957	0.976	0.957	0.962	0.96	0.98	0.978	0.978	0.976	0.985	0.985	0.991	0.985	0.989	0.991	0.994	0.994	0.991	0.707	0.992	0.992	0.992	0.992	0.992	0.992	0.994	0.994	0.994	0.994	0.991	0.991	0.991	0.991	0.992	0.992	0.991	0.992	0.992	0.994	ID	0.998	0.998	0.998	0.994	0.994
OL660355_Oct-2020_34m_Koch_Russia_Kochenevo_G7	0.951	0.96	0.959	0.959	0.959	0.978	0.955	0.96	0.959	0.978	0.976	0.976	0.975	0.983	0.987	0.992	0.987	0.987	0.989	0.992	0.992	0.992	0.707	0.994	0.994	0.994	0.994	0.994	0.994	0.996	0.996	0.996	0.996	0.992	0.992	0.992	0.992	0.994	0.994	0.992	0.994	0.994	0.996	0.998	ID	1	1	0.996	0.996
OL660394_Oct-2020_34_Koch_Russia_Kochenevo_G7	0.951	0.96	0.959	0.959	0.959	0.978	0.955	0.96	0.959	0.978	0.976	0.976	0.975	0.983	0.987	0.992	0.987	0.987	0.989	0.992	0.992	0.992	0.707	0.994	0.994	0.994	0.994	0.994	0.994	0.996	0.996	0.996	0.996	0.992	0.992	0.992	0.992	0.994	0.994	0.992	0.994	0.994	0.996	0.998	1	ID	1	0.996	0.996
Kochenevo14	0.951	0.96	0.959	0.959	0.959	0.978	0.955	0.96	0.959	0.978	0.976	0.976	0.975	0.983	0.987	0.992	0.987	0.987	0.989	0.992	0.992	0.992	0.707	0.994	0.994	0.994	0.994	0.994	0.994	0.996	0.996	0.996	0.996	0.992	0.992	0.992	0.992	0.994	0.994	0.992	0.994	0.994	0.996	0.998	1	1	ID	0.996	0.996
JQ675756_Feb-2009_MKC3877_Russia_Moscow_G7	0.951	0.96	0.959	0.959	0.959	0.978	0.955	0.96	0.959	0.978	0.976	0.976	0.975	0.983	0.987	0.992	0.987	0.987	0.989	0.992	0.992	0.992	0.707	0.994	0.994	0.994	0.994	0.994	0.994	0.996	0.996	0.996	0.996	0.992	0.992	0.992	0.992	0.994	0.994	0.992	0.994	0.994	0.996	0.994	0.996	0.996	0.996	ID	0.996
JQ353651_2010_1S-c4_Russia	0.951	0.96	0.959	0.959	0.959	0.98	0.955	0.96	0.959	0.978	0.976	0.976	0.975	0.983	0.989	0.992	0.987	0.987	0.989	0.992	0.992	0.992	0.707	0.994	0.994	0.994	0.994	0.994	0.994	0.996	0.996	0.996	0.996	0.992	0.992	0.992	0.992	0.994	0.994	0.992	0.994	0.994	0.996	0.994	0.996	0.996	0.996	0.996	ID
JQ353665_2010_4T-c16_Russia	0.951	0.96	0.959	0.959	0.959	0.978	0.955	0.96	0.959	0.978	0.976	0.976	0.975	0.987	0.987	0.992	0.987	0.987	0.989	0.992	0.992	0.992	0.709	0.994	0.994	0.994	0.994	0.994	0.994	0.996	0.996	0.996	0.996	0.992	0.996	0.992	0.992	0.994	0.994	0.992	0.994	0.994	0.996	0.994	0.996	0.996	0.996	0.996	0.996
OP850742_Dec-2020_Tatarsk49_Russia_Tatarsk_G7	0.953	0.962	0.96	0.96	0.96	0.98	0.957	0.962	0.96	0.98	0.978	0.978	0.976	0.985	0.989	0.994	0.989	0.989	0.991	0.994	0.994	0.994	0.709	0.996	0.996	0.996	0.996	0.996	0.996	0.998	0.998	0.998	0.998	0.994	0.994	0.994	0.994	0.996	0.996	0.994	0.996	0.996	0.998	0.996	0.998	0.998	0.998	0.998	0.998
JQ353671_2010_4T-c14_Russia	0.951	0.96	0.955	0.955	0.955	0.975	0.951	0.957	0.955	0.978	0.973	0.973	0.971	0.983	0.983	0.989	0.983	0.983	0.985	0.989	0.989	0.989	0.707	0.991	0.991	0.991	0.991	0.991	0.991	0.992	0.992	0.992	0.992	0.989	0.996	0.989	0.989	0.991	0.991	0.989	0.991	0.991	0.992	0.991	0.992	0.992	0.992	0.992	0.992
OP850718_Dec-2020_Tatarsk20_Russia_Tatarsk_G7	0.951	0.96	0.959	0.959	0.959	0.978	0.959	0.964	0.959	0.975	0.973	0.973	0.971	0.98	0.983	0.989	0.987	0.983	0.985	0.989	0.989	0.989	0.707	0.991	0.991	0.991	0.991	0.991	0.991	0.992	0.992	0.992	0.992	0.989	0.989	0.989	0.989	0.991	0.991	0.989	0.991	0.991	0.992	0.991	0.992	0.992	0.992	0.992	0.992
OL660335_Dec-2020_197_Razd_Russia_Razdolnoe_G7	0.95	0.959	0.957	0.957	0.957	0.976	0.953	0.959	0.957	0.976	0.978	0.978	0.976	0.982	0.985	0.991	0.985	0.985	0.987	0.991	0.991	0.991	0.707	0.992	0.992	0.992	0.992	0.992	0.992	0.994	0.994	0.994	0.994	0.991	0.991	0.991	0.991	0.992	0.992	0.991	0.992	0.992	0.994	0.992	0.994	0.994	0.994	0.994	0.994
OL660334_Dec-2020_194_Razd_Russia_Razdolnoe_G7	0.953	0.962	0.96	0.96	0.96	0.98	0.957	0.962	0.96	0.98	0.978	0.978	0.976	0.985	0.989	0.994	0.989	0.989	0.991	0.994	0.994	0.994	0.709	0.996	0.996	0.996	0.996	0.996	0.996	0.998	0.998	0.998	0.998	0.994	0.994	0.994	0.994	0.996	0.996	0.994	0.996	0.996	0.998	0.996	0.998	0.998	0.998	0.998	0.998
OL660319_Dec-2020_61_Razd_Russia_Razdolnoe_G7	0.953	0.962	0.96	0.96	0.96	0.98	0.957	0.962	0.96	0.98	0.978	0.978	0.976	0.985	0.989	0.994	0.989	0.989	0.991	0.994	0.994	0.994	0.709	0.996	0.996	0.996	0.996	0.996	0.996	0.998	0.998	0.998	0.998	0.994	0.994	0.994	0.994	0.996	0.996	0.994	0.996	0.996	0.998	0.996	0.998	0.998	0.998	0.998	0.998
Kochenevo5_2N	0.953	0.962	0.96	0.96	0.96	0.98	0.957	0.962	0.96	0.98	0.978	0.978	0.976	0.985	0.989	0.994	0.989	0.989	0.991	0.994	0.994	0.994	0.709	0.996	0.996	0.996	0.996	0.996	0.996	0.998	0.998	0.998	0.998	0.994	0.994	0.994	0.994	0.996	0.996	0.994	0.996	0.996	0.998	0.996	0.998	0.998	0.998	0.998	0.998
OL660321_Dec-2020_77_Razd_Russia_Razdolnoe_G7	0.951	0.96	0.962	0.959	0.959	0.978	0.955	0.96	0.959	0.978	0.976	0.976	0.975	0.987	0.987	0.992	0.987	0.987	0.989	0.992	0.992	0.992	0.707	0.994	0.994	0.994	0.994	0.994	0.994	0.996	0.996	0.996	0.996	0.992	0.992	0.992	0.992	0.994	0.994	0.992	0.994	0.994	0.996	0.994	0.996	0.996	0.996	0.996	0.996
OL660358_Oct-2020_49m_Koch_Russia_Kochenevo_G7	0.951	0.96	0.959	0.959	0.959	0.978	0.955	0.96	0.959	0.978	0.976	0.976	0.975	0.983	0.987	0.992	0.987	0.987	0.989	0.992	0.992	0.992	0.707	0.994	0.994	0.994	0.994	0.994	0.994	0.996	0.996	0.996	0.996	0.992	0.992	0.992	0.992	0.994	0.994	0.992	0.994	0.994	0.996	0.994	0.996	0.996	0.996	0.996	0.996
OL660395_Oct-2020_35_Koch_Russia_Kochenevo_G7	0.951	0.96	0.959	0.959	0.959	0.978	0.955	0.96	0.959	0.978	0.976	0.976	0.975	0.983	0.987	0.992	0.987	0.987	0.989	0.992	0.992	0.992	0.707	0.994	0.994	0.994	0.994	0.994	0.994	0.996	0.996	0.996	0.996	0.992	0.992	0.992	0.992	0.994	0.994	0.992	0.994	0.994	0.996	0.994	0.996	0.996	0.996	0.996	0.996
OL660398_Oct-2020_41_Koch_Russia_Kochenevo_G7	0.951	0.96	0.959	0.959	0.959	0.978	0.955	0.96	0.959	0.978	0.976	0.976	0.975	0.983	0.987	0.992	0.987	0.987	0.989	0.992	0.992	0.992	0.707	0.994	0.994	0.994	0.994	0.994	0.994	0.996	0.996	0.996	0.996	0.992	0.992	0.992	0.992	0.994	0.994	0.992	0.994	0.994	0.996	0.994	0.996	0.996	0.996	0.996	0.996
OL660400_Oct-2020_49_Koch_Russia_Kochenevo_G7	0.951	0.96	0.959	0.959	0.959	0.978	0.955	0.96	0.959	0.978	0.976	0.976	0.975	0.983	0.987	0.992	0.987	0.987	0.989	0.992	0.992	0.992	0.707	0.994	0.994	0.994	0.994	0.994	0.994	0.996	0.996	0.996	0.996	0.992	0.992	0.992	0.992	0.994	0.994	0.992	0.994	0.994	0.996	0.994	0.996	0.996	0.996	0.996	0.996
Kochenevo1	0.951	0.96	0.959	0.959	0.959	0.978	0.955	0.96	0.959	0.978	0.976	0.976	0.975	0.983	0.987	0.992	0.987	0.987	0.989	0.992	0.992	0.992	0.707	0.994	0.994	0.994	0.994	0.994	0.994	0.996	0.996	0.996	0.996	0.992	0.992	0.992	0.992	0.994	0.994	0.992	0.994	0.994	0.996	0.994	0.996	0.996	0.996	0.996	0.996
OP850792_Dec-2020_Toguchin51_Russia_Toguchin_G7	0.951	0.96	0.959	0.959	0.959	0.978	0.955	0.96	0.959	0.978	0.976	0.976	0.975	0.983	0.987	0.992	0.987	0.987	0.989	0.992	0.992	0.992	0.707	0.994	0.994	0.994	0.994	0.994	0.994	0.996	0.996	0.996	0.996	0.992	0.992	0.992	0.992	0.994	0.994	0.992	0.994	0.994	0.996	0.994	0.996	0.996	0.996	0.996	0.996
OL660327_Dec-2020_136_Razd_Russia_Razdolnoe_G7	0.951	0.96	0.959	0.959	0.959	0.978	0.955	0.96	0.959	0.978	0.976	0.976	0.975	0.983	0.987	0.996	0.987	0.987	0.989	0.992	0.992	0.992	0.707	0.994	0.994	0.994	0.994	0.994	0.994	0.996	0.996	0.996	0.996	0.992	0.992	0.992	0.992	0.994	0.994	0.992	0.994	0.994	0.996	0.994	0.996	0.996	0.996	0.996	0.996
OP850721_Dec-2020_Tatarsk23_Russia_Tatarsk_G7	0.951	0.96	0.959	0.959	0.959	0.978	0.955	0.96	0.959	0.978	0.976	0.976	0.975	0.983	0.987	0.992	0.987	0.987	0.989	0.992	0.992	0.992	0.707	0.994	0.994	0.994	0.994	0.994	0.994	0.996	0.996	0.996	0.996	0.992	0.992	0.992	0.992	0.994	0.994	0.992	0.994	0.994	0.996	0.994	0.996	0.996	0.996	0.996	0.996
OP850725_Dec-2020_Tatarsk29_Russia_Tatarsk_G7	0.951	0.96	0.959	0.959	0.959	0.978	0.955	0.96	0.959	0.978	0.976	0.976	0.975	0.983	0.987	0.992	0.987	0.987	0.989	0.992	0.992	0.992	0.707	0.994	0.994	0.994	0.994	0.994	0.994	0.996	0.996	0.996	0.996	0.992	0.992	0.992	0.992	0.994	0.994	0.992	0.994	0.994	0.996	0.994	0.996	0.996	0.996	0.996	0.996
OP850782_Dec-2020_Toguchin39_Russia_Toguchin_G7	0.951	0.96	0.959	0.959	0.959	0.978	0.955	0.96	0.959	0.978	0.976	0.976	0.975	0.983	0.987	0.992	0.987	0.987	0.989	0.992	0.992	0.992	0.707	0.994	0.994	0.994	0.994	0.994	0.994	0.996	0.996	0.996	0.996	0.992	0.992	0.992	0.992	0.994	0.994	0.992	0.994	0.994	0.996	0.994	0.996	0.996	0.996	0.996	0.996
JQ686120_19-Feb-2010_NK17_Russia_Novosibirsk_G7	0.951	0.96	0.959	0.959	0.959	0.978	0.955	0.96	0.959	0.978	0.976	0.976	0.975	0.983	0.987	0.992	0.987	0.987	0.989	0.992	0.992	0.992	0.707	0.994	0.994	0.994	0.994	0.994	0.994	0.996	0.996	0.996	0.996	0.992	0.992	0.992	0.992	0.994	0.994	0.992	0.994	0.994	0.996	0.994	0.996	0.996	0.996	0.996	0.996
OL660316_Dec-2020_4_Razd_Russia_Razdolnoe_G7	0.951	0.96	0.959	0.959	0.959	0.978	0.955	0.96	0.959	0.978	0.976	0.976	0.975	0.983	0.987	0.992	0.987	0.987	0.989	0.992	0.992	0.992	0.707	0.994	0.994	0.994	0.994	0.994	0.994	0.996	0.996	0.996	0.996	0.992	0.992	0.992	0.992	0.994	0.994	0.992	0.994	0.994	0.996	0.994	0.996	0.996	0.996	0.996	0.996
HM563749_5_Russia_G7_Ref	0.955	0.96	0.959	0.959	0.959	0.978	0.959	0.964	0.962	0.978	0.976	0.976	0.975	0.983	0.987	0.992	0.987	0.987	0.989	0.992	0.992	0.992	0.707	0.994	0.994	0.994	0.994	0.994	0.994	0.996	0.996	0.996	0.996	0.992	0.992	0.992	0.992	0.994	0.994	0.992	0.994	0.994	0.996	0.994	0.996	0.996	0.996	0.996	0.996
OL660322_Dec-2020_93_Razd_Russia_Razdolnoe_G7	0.951	0.96	0.959	0.959	0.959	0.978	0.955	0.96	0.959	0.978	0.976	0.976	0.975	0.983	0.987	0.992	0.987	0.987	0.989	0.992	0.992	0.992	0.709	0.994	0.994	0.994	0.994	0.994	0.994	0.996	0.996	0.996	0.996	0.992	0.992	0.992	0.992	0.994	0.994	0.992	0.994	0.994	0.996	0.994	0.996	0.996	0.996	0.996	0.996
OL660324_Dec-2020_110_Razd_Russia_Razdolnoe_G7	0.951	0.96	0.959	0.959	0.959	0.978	0.955	0.96	0.959	0.978	0.976	0.976	0.975	0.983	0.987	0.992	0.987	0.987	0.989	0.992	0.992	0.992	0.709	0.994	0.994	0.994	0.994	0.994	0.994	0.996	0.996	0.996	0.996	0.992	0.992	0.992	0.992	0.994	0.994	0.992	0.994	0.994	0.996	0.994	0.996	0.996	0.996	0.996	0.996
OL660325_Dec-2020_112_Razd_Russia_Razdolnoe_G7	0.953	0.962	0.96	0.96	0.96	0.98	0.957	0.962	0.96	0.98	0.978	0.978	0.976	0.985	0.989	0.994	0.989	0.989	0.991	0.994	0.994	0.994	0.709	0.996	0.996	0.996	0.996	0.996	0.996	0.998	0.998	0.998	0.998	0.994	0.994	0.994	0.994	0.996	0.996	0.994	0.996	0.996	0.998	0.996	0.998	0.998	0.998	0.998	0.998
OL660326_Dec-2020_126_Razd_Russia_Razdolnoe_G7	0.951	0.96	0.959	0.959	0.959	0.98	0.955	0.96	0.959	0.978	0.976	0.976	0.975	0.983	0.987	0.992	0.987	0.987	0.989	0.992	0.992	0.992	0.707	0.994	0.994	0.994	0.994	0.994	0.994	0.996	0.996	0.996	0.996	0.992	0.992	0.992	0.992	0.994	0.994	0.992	0.994	0.994	0.996	0.994	0.996	0.996	0.996	0.996	0.996
OP850755_Dec-2020_Toguchin2_Russia_Toguchin_G7	0.951	0.96	0.959	0.959	0.959	0.978	0.955	0.96	0.959	0.978	0.976	0.976	0.975	0.983	0.987	0.992	0.987	0.987	0.989	0.992	0.992	0.992	0.707	0.994	0.994	0.994	0.994	0.994	0.994	0.996	0.996	0.996	0.996	0.992	0.992	0.992	0.992	0.994	0.994	0.992	0.994	0.994	0.996	0.994	0.996	0.996	0.996	0.996	0.996
OP850769_Dec-2020_Toguchin20_Russia_Toguchin_G7	0.951	0.96	0.959	0.959	0.959	0.978	0.955	0.96	0.959	0.98	0.976	0.976	0.975	0.983	0.987	0.992	0.987	0.987	0.989	0.992	0.992	0.992	0.707	0.994	0.994	0.994	0.994	0.994	0.994	0.996	0.996	0.996	0.996	0.992	0.992	0.992	0.992	0.994	0.994	0.992	0.996	0.994	0.996	0.994	0.996	0.996	0.996	0.996	0.996
OP850780_Dec-2020_Toguchin33_Russia_Toguchin_G7	0.953	0.962	0.96	0.96	0.96	0.98	0.957	0.962	0.96	0.98	0.978	0.978	0.976	0.985	0.989	0.994	0.989	0.989	0.991	0.994	0.994	0.994	0.709	0.996	0.996	0.996	0.996	0.996	0.996	0.998	0.998	0.998	0.998	0.994	0.994	0.994	0.994	0.996	0.996	0.994	0.996	0.996	0.998	0.996	0.998	0.998	0.998	0.998	0.998
OP850794_Dec-2020_Toguchin53_Russia_Toguchin_G7	0.953	0.962	0.96	0.96	0.96	0.98	0.957	0.962	0.96	0.98	0.978	0.978	0.976	0.985	0.989	0.994	0.989	0.989	0.991	0.994	0.994	0.994	0.709	0.996	0.996	0.996	0.996	0.996	0.996	0.998	0.998	0.998	0.998	0.994	0.994	0.994	0.994	0.996	0.996	0.994	0.996	0.996	0.998	0.996	0.998	0.998	0.998	0.998	0.998
OK945970_KAZ	0.95	0.959	0.957	0.957	0.957	0.976	0.953	0.959	0.957	0.976	0.975	0.975	0.973	0.985	0.985	0.991	0.985	0.985	0.987	0.991	0.991	0.991	0.707	0.992	0.992	0.992	0.992	0.992	0.992	0.994	0.994	0.994	0.994	0.991	0.994	0.991	0.991	0.992	0.992	0.991	0.992	0.992	0.994	0.992	0.994	0.994	0.994	0.994	0.994
JN695879_13-Apr-2010_9V_Russia_Vologda_G7	0.953	0.962	0.96	0.96	0.96	0.98	0.957	0.962	0.96	0.98	0.978	0.978	0.976	0.985	0.989	0.994	0.989	0.989	0.991	0.994	0.994	0.994	0.709	0.996	0.996	0.996	0.996	0.996	0.996	0.998	0.998	0.998	0.998	0.994	0.994	0.994	0.994	0.996	0.996	0.994	0.996	0.996	0.998	0.996	0.998	0.998	0.998	0.998	0.998
JQ353635_2010_1S-c5_Russia	0.953	0.962	0.96	0.96	0.96	0.98	0.957	0.962	0.96	0.98	0.978	0.978	0.976	0.985	0.989	0.994	0.989	0.989	0.991	0.994	0.994	0.994	0.709	0.996	0.996	0.996	0.996	0.996	0.996	0.998	0.998	0.998	0.998	0.994	0.994	0.994	0.994	0.996	0.996	0.994	0.996	0.996	0.998	0.996	0.998	0.998	0.998	0.998	0.998
JQ686116_20-Feb-2010_NV20_Russia_Novosibirsk_G7	0.953	0.962	0.96	0.96	0.96	0.98	0.957	0.962	0.96	0.98	0.978	0.978	0.976	0.985	0.989	0.994	0.989	0.989	0.991	0.994	0.994	0.994	0.709	0.996	0.996	0.996	0.996	0.996	0.996	0.998	0.998	0.998	0.998	0.994	0.994	0.994	0.994	0.996	0.996	0.994	0.996	0.996	0.998	0.996	0.998	0.998	0.998	0.998	0.998
OP850770_Dec-2020_Toguchin21_Russia_Toguchin_G7	0.953	0.962	0.96	0.96	0.96	0.98	0.957	0.962	0.96	0.98	0.978	0.978	0.976	0.985	0.989	0.994	0.989	0.989	0.991	0.994	0.994	0.994	0.709	0.996	0.996	0.996	0.996	0.996	0.996	0.998	0.998	0.998	0.998	0.994	0.994	0.994	0.994	0.996	0.996	0.994	0.996	0.996	0.998	0.996	0.998	0.998	0.998	0.998	0.998
JQ686115_20-Feb-2010_NV12_Russia_Novosibirsk_G7	0.953	0.962	0.96	0.96	0.96	0.98	0.957	0.962	0.96	0.98	0.978	0.978	0.976	0.985	0.989	0.994	0.989	0.989	0.991	0.994	0.994	0.994	0.709	0.996	0.996	0.996	0.996	0.996	0.996	0.998	0.998	0.998	0.998	0.994	0.994	0.994	0.994	0.996	0.996	0.994	0.996	0.996	0.998	0.996	0.998	0.998	0.998	0.998	0.998
OP850797_Dec-2020_Toguchin57_Russia_Toguchin_G7	0.953	0.962	0.96	0.96	0.96	0.98	0.957	0.962	0.96	0.98	0.978	0.978	0.976	0.985	0.989	0.994	0.989	0.989	0.991	0.994	0.994	0.994	0.709	0.996	0.996	0.996	0.996	0.996	0.996	0.998	0.998	0.998	0.998	0.994	0.994	0.994	0.994	0.996	0.996	0.994	0.996	0.996	0.998	0.996	0.998	0.998	0.998	0.998	0.998
OL660328_Dec-2020_147_Razd_Russia_Razdolnoe_G7	0.953	0.962	0.96	0.96	0.96	0.98	0.957	0.962	0.96	0.98	0.978	0.978	0.976	0.985	0.989	0.994	0.989	0.989	0.991	0.994	0.994	0.994	0.709	0.996	0.996	0.996	0.996	0.996	0.996	0.998	0.998	0.998	0.998	0.994	0.994	0.994	0.994	0.996	0.996	0.994	0.996	0.996	0.998	0.996	0.998	0.998	0.998	0.998	0.998
OL660329_Dec-2020_151_Razd_Russia_Razdolnoe_G7	0.953	0.962	0.96	0.96	0.96	0.98	0.957	0.962	0.96	0.98	0.978	0.978	0.976	0.985	0.989	0.994	0.989	0.989	0.991	0.994	0.994	0.994	0.709	0.996	0.996	0.996	0.996	0.996	0.996	0.998	0.998	0.998	0.998	0.994	0.994	0.994	0.994	0.996	0.996	0.994	0.996	0.996	0.998	0.996	0.998	0.998	0.998	0.998	0.998
OL660330_Dec-2020_159_Razd_Russia_Razdolnoe_G7	0.953	0.962	0.96	0.96	0.96	0.98	0.957	0.962	0.96	0.98	0.978	0.978	0.976	0.985	0.989	0.994	0.989	0.989	0.991	0.994	0.994	0.994	0.709	0.996	0.996	0.996	0.996	0.996	0.996	0.998	0.998	0.998	0.998	0.994	0.994	0.994	0.994	0.996	0.996	0.994	0.996	0.996	0.998	0.996	0.998	0.998	0.998	0.998	0.998
OL660331_Dec-2020_163_Razd_Russia_Razdolnoe_G7	0.953	0.962	0.96	0.96	0.96	0.98	0.957	0.962	0.96	0.98	0.978	0.978	0.976	0.985	0.989	0.994	0.989	0.989	0.991	0.994	0.994	0.994	0.709	0.996	0.996	0.996	0.996	0.996	0.996	0.998	0.998	0.998	0.998	0.994	0.994	0.994	0.994	0.996	0.996	0.994	0.996	0.996	0.998	0.996	0.998	0.998	0.998	0.998	0.998
OL660332_Dec-2020_169_Razd_Russia_Razdolnoe_G7	0.953	0.962	0.96	0.96	0.96	0.98	0.957	0.962	0.96	0.98	0.978	0.978	0.976	0.985	0.989	0.994	0.989	0.989	0.991	0.994	0.994	0.994	0.709	0.996	0.996	0.996	0.996	0.996	0.996	0.998	0.998	0.998	0.998	0.994	0.994	0.994	0.994	0.996	0.996	0.994	0.996	0.996	0.998	0.996	0.998	0.998	0.998	0.998	0.998
OL660333_Dec-2020_192_Razd_Russia_Razdolnoe_G7	0.953	0.962	0.96	0.96	0.96	0.98	0.957	0.962	0.96	0.98	0.978	0.978	0.976	0.985	0.989	0.994	0.989	0.989	0.991	0.994	0.994	0.994	0.709	0.996	0.996	0.996	0.996	0.996	0.996	0.998	0.998	0.998	0.998	0.994	0.994	0.994	0.994	0.996	0.996	0.994	0.996	0.996	0.998	0.996	0.998	0.998	0.998	0.998	0.998
OL660356_Oct-2020_38m_Koch_Russia_Kochenevo_G7	0.953	0.962	0.96	0.96	0.96	0.98	0.957	0.962	0.96	0.98	0.978	0.978	0.976	0.985	0.989	0.994	0.989	0.989	0.991	0.994	0.994	0.994	0.709	0.996	0.996	0.996	0.996	0.996	0.996	0.998	0.998	0.998	0.998	0.994	0.994	0.994	0.994	0.996	0.996	0.994	0.996	0.996	0.998	0.996	0.998	0.998	0.998	0.998	0.998
OL660396_Oct-2020_38_Koch_Russia_Kochenevo_G7	0.953	0.962	0.96	0.96	0.96	0.98	0.957	0.962	0.96	0.98	0.978	0.978	0.976	0.985	0.989	0.994	0.989	0.989	0.991	0.994	0.994	0.994	0.709	0.996	0.996	0.996	0.996	0.996	0.996	0.998	0.998	0.998	0.998	0.994	0.994	0.994	0.994	0.996	0.996	0.994	0.996	0.996	0.998	0.996	0.998	0.998	0.998	0.998	0.998
OL660399_Oct-2020_45_Koch_Russia_Kochenevo_G7	0.953	0.962	0.96	0.96	0.96	0.98	0.957	0.962	0.96	0.98	0.978	0.978	0.976	0.985	0.989	0.994	0.989	0.989	0.991	0.994	0.994	0.994	0.709	0.996	0.996	0.996	0.996	0.996	0.996	0.998	0.998	0.998	0.998	0.994	0.994	0.994	0.994	0.996	0.996	0.994	0.996	0.996	0.998	0.996	0.998	0.998	0.998	0.998	0.998
OP850715_Dec-2020_Tatarsk16_Russia_Tatarsk_G7	0.953	0.962	0.96	0.96	0.96	0.98	0.957	0.962	0.96	0.98	0.978	0.978	0.976	0.985	0.989	0.994	0.989	0.989	0.991	0.994	0.994	0.994	0.709	0.996	0.996	0.996	0.996	0.996	0.996	0.998	0.998	0.998	0.998	0.994	0.994	0.994	0.994	0.996	0.996	0.994	0.996	0.996	0.998	0.996	0.998	0.998	0.998	0.998	0.998
OP850716_Dec-2020_Tatarsk17_Russia_Tatarsk_G7	0.953	0.962	0.96	0.96	0.96	0.98	0.957	0.962	0.96	0.98	0.978	0.978	0.976	0.985	0.989	0.994	0.989	0.989	0.991	0.994	0.994	0.994	0.709	0.996	0.996	0.996	0.996	0.996	0.996	0.998	0.998	0.998	0.998	0.994	0.994	0.994	0.994	0.996	0.996	0.994	0.996	0.996	0.998	0.996	0.998	0.998	0.998	0.998	0.998
OP850743_Dec-2020_Tatarsk50_Russia_Tatarsk_G7	0.953	0.962	0.96	0.96	0.96	0.98	0.957	0.962	0.96	0.98	0.978	0.978	0.976	0.985	0.989	0.994	0.989	0.989	0.991	0.994	0.994	0.994	0.709	0.996	0.996	0.996	0.996	0.996	0.996	0.998	0.998	0.998	0.998	0.994	0.994	0.994	0.994	0.996	0.996	0.994	0.996	0.996	0.998	0.996	0.998	0.998	0.998	0.998	0.998
Kochenevo38I	0.953	0.962	0.96	0.96	0.96	0.98	0.957	0.962	0.96	0.98	0.978	0.978	0.976	0.985	0.989	0.994	0.989	0.989	0.991	0.994	0.994	0.994	0.709	0.996	0.996	0.996	0.996	0.996	0.996	0.998	0.998	0.998	0.998	0.994	0.994	0.994	0.994	0.996	0.996	0.994	0.996	0.996	0.998	0.996	0.998	0.998	0.998	0.998	0.998
Dovolnoe1125	0.953	0.962	0.96	0.96	0.96	0.98	0.957	0.962	0.96	0.98	0.978	0.978	0.976	0.985	0.989	0.994	0.989	0.989	0.991	0.994	0.994	0.994	0.709	0.996	0.996	0.996	0.996	0.996	0.996	0.998	0.998	0.998	0.998	0.994	0.994	0.994	0.994	0.996	0.996	0.994	0.996	0.996	0.998	0.996	0.998	0.998	0.998	0.998	0.998
Dovolnoe1777	0.953	0.962	0.96	0.96	0.96	0.98	0.957	0.962	0.96	0.98	0.978	0.978	0.976	0.985	0.989	0.994	0.989	0.989	0.991	0.994	0.994	0.994	0.709	0.996	0.996	0.996	0.996	0.996	0.996	0.998	0.998	0.998	0.998	0.994	0.994	0.994	0.994	0.996	0.996	0.994	0.996	0.996	0.998	0.996	0.998	0.998	0.998	0.998	0.998
Dovolnoe2057_3	0.953	0.962	0.96	0.96	0.96	0.98	0.957	0.962	0.96	0.98	0.978	0.978	0.976	0.985	0.989	0.994	0.989	0.989	0.991	0.994	0.994	0.994	0.709	0.996	0.996	0.996	0.996	0.996	0.996	0.998	0.998	0.998	0.998	0.994	0.994	0.994	0.994	0.996	0.996	0.994	0.996	0.996	0.998	0.996	0.998	0.998	0.998	0.998	0.998
OL660317_Dec-2020_6_Razd_Russia_Razdolnoe_G7	0.953	0.962	0.96	0.96	0.96	0.98	0.957	0.962	0.96	0.98	0.978	0.978	0.976	0.985	0.989	0.994	0.989	0.989	0.991	0.994	0.994	0.994	0.709	0.996	0.996	0.996	0.996	0.996	0.996	0.998	0.998	0.998	0.998	0.994	0.994	0.994	0.994	0.996	0.996	0.994	0.996	0.996	0.998	0.996	0.998	0.998	0.998	0.998	0.998
OP850781_Dec-2020_Toguchin35_Russia_Toguchin_G7	0.953	0.962	0.96	0.96	0.96	0.98	0.957	0.962	0.96	0.98	0.978	0.978	0.976	0.985	0.989	0.994	0.989	0.989	0.991	0.994	0.994	0.994	0.709	0.996	0.996	0.996	0.996	0.996	0.996	0.998	0.998	0.998	0.998	0.994	0.994	0.994	0.994	0.996	0.996	0.994	0.996	0.996	0.998	0.996	0.998	0.998	0.998	0.998	0.998
OP850786_Dec-2020_Toguchin44_Russia_Toguchin_G7	0.953	0.962	0.96	0.96	0.96	0.98	0.957	0.962	0.96	0.98	0.978	0.978	0.976	0.985	0.989	0.994	0.989	0.989	0.991	0.994	0.994	0.994	0.709	0.996	0.996	0.996	0.996	0.996	0.996	0.998	0.998	0.998	0.998	0.994	0.994	0.994	0.994	0.996	0.996	0.994	0.996	0.996	0.998	0.996	0.998	0.998	0.998	0.998	0.998
OP850787_Dec-2020_Toguchin45_Russia_Toguchin_G7	0.953	0.962	0.96	0.96	0.96	0.98	0.957	0.962	0.96	0.98	0.978	0.978	0.976	0.985	0.989	0.994	0.989	0.989	0.991	0.994	0.994	0.994	0.709	0.996	0.996	0.996	0.996	0.996	0.996	0.998	0.998	0.998	0.998	0.994	0.994	0.994	0.994	0.996	0.996	0.994	0.996	0.996	0.998	0.996	0.998	0.998	0.998	0.998	0.998
OP850789_Dec-2020_Toguchin47_Russia_Toguchin_G7	0.953	0.962	0.96	0.96	0.96	0.98	0.957	0.962	0.96	0.98	0.978	0.978	0.976	0.985	0.989	0.994	0.989	0.989	0.991	0.994	0.994	0.994	0.709	0.996	0.996	0.996	0.996	0.996	0.996	0.998	0.998	0.998	0.998	0.994	0.994	0.994	0.994	0.996	0.996	0.994	0.996	0.996	0.998	0.996	0.998	0.998	0.998	0.998	0.998
OP850791_Dec-2020_Toguchin50_Russia_Toguchin_G7	0.953	0.962	0.96	0.96	0.96	0.98	0.957	0.962	0.96	0.98	0.978	0.978	0.976	0.985	0.989	0.994	0.989	0.989	0.991	0.994	0.994	0.994	0.709	0.996	0.996	0.996	0.996	0.996	0.996	0.998	0.998	0.998	0.998	0.994	0.994	0.994	0.994	0.996	0.996	0.994	0.996	0.996	0.998	0.996	0.998	0.998	0.998	0.998	0.998
OP850796_Dec-2020_Toguchin56_Russia_Toguchin_G7	0.953	0.962	0.96	0.96	0.96	0.98	0.957	0.962	0.96	0.98	0.978	0.978	0.976	0.985	0.989	0.994	0.989	0.989	0.991	0.994	0.994	0.994	0.709	0.996	0.996	0.996	0.996	0.996	0.996	0.998	0.998	0.998	0.998	0.994	0.994	0.994	0.994	0.996	0.996	0.994	0.996	0.996	0.998	0.996	0.998	0.998	0.998	0.998	0.998
OP850754_Dec-2020_Toguchin1_Russia_Toguchin_G7	0.953	0.962	0.96	0.96	0.96	0.98	0.957	0.962	0.96	0.98	0.978	0.978	0.976	0.985	0.989	0.994	0.989	0.989	0.991	0.994	0.994	0.994	0.709	0.996	0.996	0.996	0.996	0.996	0.996	0.998	0.998	0.998	0.998	0.994	0.994	0.994	0.994	0.996	0.996	0.994	0.996	0.996	0.998	0.996	0.998	0.998	0.998	0.998	0.998
OP850756_Dec-2020_Toguchin4_Russia_Toguchin_G7	0.953	0.962	0.96	0.96	0.96	0.98	0.957	0.962	0.96	0.98	0.978	0.978	0.976	0.985	0.989	0.994	0.989	0.989	0.991	0.994	0.994	0.994	0.709	0.996	0.996	0.996	0.996	0.996	0.996	0.998	0.998	0.998	0.998	0.994	0.994	0.994	0.994	0.996	0.996	0.994	0.996	0.996	0.998	0.996	0.998	0.998	0.998	0.998	0.998
OP850757_Dec-2020_Toguchin7_Russia_Toguchin_G7	0.953	0.962	0.96	0.96	0.96	0.98	0.957	0.962	0.96	0.98	0.978	0.978	0.976	0.985	0.989	0.994	0.989	0.989	0.991	0.994	0.994	0.994	0.709	0.996	0.996	0.996	0.996	0.996	0.996	0.998	0.998	0.998	0.998	0.994	0.994	0.994	0.994	0.996	0.996	0.994	0.996	0.996	0.998	0.996	0.998	0.998	0.998	0.998	0.998
OP850760_Dec-2020_Toguchin10_Russia_Toguchin_G7	0.953	0.962	0.96	0.96	0.96	0.98	0.957	0.962	0.96	0.98	0.978	0.978	0.976	0.985	0.989	0.994	0.989	0.989	0.991	0.994	0.994	0.994	0.709	0.996	0.996	0.996	0.996	0.996	0.996	0.998	0.998	0.998	0.998	0.994	0.994	0.994	0.994	0.996	0.996	0.994	0.996	0.996	0.998	0.996	0.998	0.998	0.998	0.998	0.998
OP850762_Dec-2020_Toguchin12_Russia_Toguchin_G7	0.953	0.962	0.96	0.96	0.96	0.98	0.957	0.962	0.96	0.98	0.978	0.978	0.976	0.985	0.989	0.994	0.989	0.989	0.991	0.994	0.994	0.994	0.709	0.996	0.996	0.996	0.996	0.996	0.996	0.998	0.998	0.998	0.998	0.994	0.994	0.994	0.994	0.996	0.996	0.994	0.996	0.996	0.998	0.996	0.998	0.998	0.998	0.998	0.998
OP850763_Dec-2020_Toguchin13_Russia_Toguchin_G7	0.953	0.962	0.96	0.96	0.96	0.98	0.957	0.962	0.96	0.98	0.978	0.978	0.976	0.985	0.989	0.994	0.989	0.989	0.991	0.994	0.994	0.994	0.709	0.996	0.996	0.996	0.996	0.996	0.996	0.998	0.998	0.998	0.998	0.994	0.994	0.994	0.994	0.996	0.996	0.994	0.996	0.996	0.998	0.996	0.998	0.998	0.998	0.998	0.998
OP850766_Dec-2020_Toguchin16_Russia_Toguchin_G7	0.953	0.962	0.96	0.96	0.96	0.98	0.957	0.962	0.96	0.98	0.978	0.978	0.976	0.985	0.989	0.994	0.989	0.989	0.991	0.994	0.994	0.994	0.709	0.996	0.996	0.996	0.996	0.996	0.996	0.998	0.998	0.998	0.998	0.994	0.994	0.994	0.994	0.996	0.996	0.994	0.996	0.996	0.998	0.996	0.998	0.998	0.998	0.998	0.998
OP850767_Dec-2020_Toguchin18_Russia_Toguchin_G7	0.953	0.962	0.96	0.96	0.96	0.98	0.957	0.962	0.96	0.98	0.978	0.978	0.976	0.985	0.989	0.994	0.989	0.989	0.991	0.994	0.994	0.994	0.709	0.996	0.996	0.996	0.996	0.996	0.996	0.998	0.998	0.998	0.998	0.994	0.994	0.994	0.994	0.996	0.996	0.994	0.996	0.996	0.998	0.996	0.998	0.998	0.998	0.998	0.998
OP850768_Dec-2020_Toguchin19_Russia_Toguchin_G7	0.953	0.962	0.96	0.96	0.96	0.98	0.957	0.962	0.96	0.98	0.978	0.978	0.976	0.985	0.989	0.994	0.989	0.989	0.991	0.994	0.994	0.994	0.709	0.996	0.996	0.996	0.996	0.996	0.996	0.998	0.998	0.998	0.998	0.994	0.994	0.994	0.994	0.996	0.996	0.994	0.996	0.996	0.998	0.996	0.998	0.998	0.998	0.998	0.998
OP850771_Dec-2020_Toguchin22_Russia_Toguchin_G7	0.953	0.962	0.96	0.96	0.96	0.98	0.957	0.962	0.96	0.98	0.978	0.978	0.976	0.985	0.989	0.994	0.989	0.989	0.991	0.994	0.994	0.994	0.709	0.996	0.996	0.996	0.996	0.996	0.996	0.998	0.998	0.998	0.998	0.994	0.994	0.994	0.994	0.996	0.996	0.994	0.996	0.996	0.998	0.996	0.998	0.998	0.998	0.998	0.998
OP850772_Dec-2020_Toguchin23_Russia_Toguchin_G7	0.953	0.962	0.96	0.96	0.96	0.98	0.957	0.962	0.96	0.98	0.978	0.978	0.976	0.985	0.989	0.994	0.989	0.989	0.991	0.994	0.994	0.994	0.709	0.996	0.996	0.996	0.996	0.996	0.996	0.998	0.998	0.998	0.998	0.994	0.994	0.994	0.994	0.996	0.996	0.994	0.996	0.996	0.998	0.996	0.998	0.998	0.998	0.998	0.998
OP850773_Dec-2020_Toguchin24_Russia_Toguchin_G7	0.953	0.962	0.96	0.96	0.96	0.98	0.957	0.962	0.96	0.98	0.978	0.978	0.976	0.985	0.989	0.994	0.989	0.989	0.991	0.994	0.994	0.994	0.709	0.996	0.996	0.996	0.996	0.996	0.996	0.998	0.998	0.998	0.998	0.994	0.994	0.994	0.994	0.996	0.996	0.994	0.996	0.996	0.998	0.996	0.998	0.998	0.998	0.998	0.998
OP850774_Dec-2020_Toguchin26_Russia_Toguchin_G7	0.953	0.962	0.96	0.96	0.96	0.98	0.957	0.962	0.96	0.98	0.978	0.978	0.976	0.985	0.989	0.994	0.989	0.989	0.991	0.994	0.994	0.994	0.709	0.996	0.996	0.996	0.996	0.996	0.996	0.998	0.998	0.998	0.998	0.994	0.994	0.994	0.994	0.996	0.996	0.994	0.996	0.996	0.998	0.996	0.998	0.998	0.998	0.998	0.998
OP850775_Dec-2020_Toguchin28_Russia_Toguchin_G7	0.953	0.962	0.96	0.96	0.96	0.98	0.957	0.962	0.96	0.98	0.978	0.978	0.976	0.985	0.989	0.994	0.989	0.989	0.991	0.994	0.994	0.994	0.709	0.996	0.996	0.996	0.996	0.996	0.996	0.998	0.998	0.998	0.998	0.994	0.994	0.994	0.994	0.996	0.996	0.994	0.996	0.996	0.998	0.996	0.998	0.998	0.998	0.998	0.998
OP850777_Dec-2020_Toguchin30_Russia_Toguchin_G7	0.953	0.962	0.96	0.96	0.96	0.98	0.957	0.962	0.96	0.98	0.978	0.978	0.976	0.985	0.989	0.994	0.989	0.989	0.991	0.994	0.994	0.994	0.709	0.996	0.996	0.996	0.996	0.996	0.996	0.998	0.998	0.998	0.998	0.994	0.994	0.994	0.994	0.996	0.996	0.994	0.996	0.996	0.998	0.996	0.998	0.998	0.998	0.998	0.998
OP850779_Dec-2020_Toguchin32_Russia_Toguchin_G7	0.953	0.962	0.96	0.96	0.96	0.98	0.957	0.962	0.96	0.98	0.978	0.978	0.976	0.985	0.989	0.994	0.989	0.989	0.991	0.994	0.994	0.994	0.709	0.996	0.996	0.996	0.996	0.996	0.996	0.998	0.998	0.998	0.998	0.994	0.994	0.994	0.994	0.996	0.996	0.994	0.996	0.996	0.998	0.996	0.998	0.998	0.998	0.998	0.998
OP850784_Dec-2020_Toguchin42_Russia_Toguchin_G7	0.953	0.962	0.96	0.96	0.96	0.98	0.957	0.962	0.96	0.98	0.978	0.978	0.976	0.985	0.989	0.994	0.989	0.989	0.991	0.994	0.994	0.994	0.709	0.996	0.996	0.996	0.996	0.996	0.996	0.998	0.998	0.998	0.998	0.994	0.994	0.994	0.994	0.996	0.996	0.994	0.996	0.996	0.998	0.996	0.998	0.998	0.998	0.998	0.998
OP850785_Dec-2020_Toguchin43_Russia_Toguchin_G7	0.953	0.962	0.96	0.96	0.96	0.98	0.957	0.962	0.96	0.98	0.978	0.978	0.976	0.985	0.989	0.994	0.989	0.989	0.991	0.994	0.994	0.994	0.709	0.996	0.996	0.996	0.996	0.996	0.996	0.998	0.998	0.998	0.998	0.994	0.994	0.994	0.994	0.996	0.996	0.994	0.996	0.996	0.998	0.996	0.998	0.998	0.998	0.998	0.998
Kochenevo4_2N	0.953	0.962	0.96	0.96	0.96	0.98	0.957	0.962	0.96	0.98	0.978	0.978	0.976	0.985	0.989	0.994	0.989	0.989	0.991	0.994	0.994	0.994	0.709	0.996	0.996	0.996	0.996	0.996	0.996	0.998	0.998	0.998	0.998	0.994	0.994	0.994	0.994	0.996	0.996	0.994	0.996	0.996	0.998	0.996	0.998	0.998	0.998	0.998	0.998
HM563754_5T_Russia	0.951	0.96	0.959	0.959	0.959	0.978	0.955	0.96	0.959	0.978	0.976	0.976	0.975	0.987	0.987	0.992	0.987	0.987	0.989	0.992	0.992	0.992	0.709	0.994	0.994	0.994	0.994	0.994	0.994	0.996	0.996	0.996	0.996	0.992	0.996	0.992	0.992	0.994	0.994	0.992	0.994	0.994	0.996	0.994	0.996	0.996	0.996	0.996	0.996
OK945967_KAZ	0.951	0.96	0.959	0.959	0.959	0.978	0.955	0.96	0.959	0.978	0.976	0.976	0.975	0.987	0.987	0.992	0.987	0.987	0.989	0.992	0.992	0.992	0.709	0.994	0.994	0.994	0.994	0.994	0.994	0.996	0.996	0.996	0.996	0.992	0.996	0.992	0.992	0.994	0.994	0.992	0.994	0.994	0.996	0.994	0.996	0.996	0.996	0.996	0.996
OL660357_Oct-2020_39m_Koch_Russia_Kochenevo_G7	0.951	0.96	0.959	0.959	0.959	0.978	0.955	0.96	0.959	0.978	0.976	0.976	0.975	0.983	0.987	0.992	0.987	0.987	0.989	0.992	0.992	0.992	0.709	0.994	0.994	0.994	0.994	0.994	0.994	0.996	0.996	0.996	0.996	0.992	0.992	0.992	0.992	0.994	0.994	0.992	0.994	0.994	0.996	0.994	0.996	0.996	0.996	0.996	0.996
OL660397_Oct-2020_39_Koch_Russia_Kochenevo_G7	0.951	0.96	0.959	0.959	0.959	0.978	0.955	0.96	0.959	0.978	0.976	0.976	0.975	0.983	0.987	0.992	0.987	0.987	0.989	0.992	0.992	0.992	0.709	0.994	0.994	0.994	0.994	0.994	0.994	0.996	0.996	0.996	0.996	0.992	0.992	0.992	0.992	0.994	0.994	0.992	0.994	0.994	0.996	0.994	0.996	0.996	0.996	0.996	0.996
Kochenevo18M	0.951	0.96	0.959	0.959	0.959	0.978	0.955	0.96	0.959	0.978	0.976	0.976	0.975	0.983	0.987	0.992	0.987	0.987	0.989	0.992	0.992	0.992	0.709	0.994	0.994	0.994	0.994	0.994	0.994	0.996	0.996	0.996	0.996	0.992	0.992	0.992	0.992	0.994	0.994	0.992	0.994	0.994	0.996	0.994	0.996	0.996	0.996	0.996	0.996
OP850724_Dec-2020_Tatarsk27_Russia_Tatarsk_G7	0.955	0.964	0.962	0.962	0.962	0.982	0.959	0.964	0.962	0.978	0.976	0.976	0.975	0.983	0.987	0.992	0.991	0.987	0.989	0.992	0.992	0.992	0.709	0.994	0.994	0.994	0.994	0.994	0.994	0.996	0.996	0.996	0.996	0.992	0.992	0.992	0.992	0.994	0.994	0.992	0.994	0.994	0.996	0.994	0.996	0.996	0.996	0.996	0.996
KF801468_Moldova	0.955	0.964	0.962	0.962	0.962	0.982	0.959	0.964	0.962	0.978	0.976	0.976	0.975	0.983	0.987	0.992	0.991	0.987	0.989	0.992	0.992	0.992	0.709	0.994	0.994	0.994	0.994	0.994	0.994	0.996	0.996	0.996	0.996	0.992	0.992	0.992	0.992	0.994	0.994	0.992	0.994	0.994	0.996	0.994	0.996	0.996	0.996	0.996	0.996
OP850708_Dec-2020_Tatarsk9_Russia_Tatarsk_G7	0.955	0.964	0.959	0.959	0.959	0.978	0.955	0.96	0.959	0.978	0.976	0.976	0.975	0.983	0.987	0.992	0.987	0.987	0.989	0.992	0.992	0.992	0.709	0.994	0.994	0.994	0.994	0.994	0.994	0.996	0.996	0.996	0.996	0.992	0.992	0.992	0.992	0.994	0.994	0.992	0.994	0.994	0.996	0.994	0.996	0.996	0.996	0.996	0.996
OP850738_Dec-2020_Tatarsk44_Russia_Tatarsk_G7	0.955	0.964	0.959	0.959	0.959	0.978	0.955	0.96	0.959	0.978	0.976	0.976	0.975	0.983	0.987	0.992	0.987	0.987	0.989	0.992	0.992	0.992	0.709	0.994	0.994	0.994	0.994	0.994	0.994	0.996	0.996	0.996	0.996	0.992	0.992	0.992	0.992	0.994	0.994	0.992	0.994	0.994	0.996	0.994	0.996	0.996	0.996	0.996	0.996
Kochenevo2_2N	0.955	0.964	0.959	0.959	0.959	0.978	0.955	0.96	0.959	0.978	0.976	0.976	0.975	0.983	0.987	0.992	0.987	0.987	0.989	0.992	0.992	0.992	0.709	0.994	0.994	0.994	0.994	0.994	0.994	0.996	0.996	0.996	0.996	0.992	0.992	0.992	0.992	0.994	0.994	0.992	0.994	0.994	0.996	0.994	0.996	0.996	0.996	0.996	0.996
OP850732_Dec-2020_Tatarsk37_Russia_Tatarsk_G7	0.955	0.964	0.959	0.959	0.959	0.978	0.955	0.96	0.959	0.978	0.976	0.976	0.975	0.983	0.987	0.992	0.987	0.987	0.989	0.992	0.992	0.992	0.709	0.994	0.994	0.994	0.994	0.994	0.994	0.996	0.996	0.996	0.996	0.992	0.992	0.992	0.992	0.994	0.994	0.992	0.994	0.994	0.996	0.994	0.996	0.996	0.996	0.996	0.996
JQ686114_20-Feb-2010_NV11_Russia_Novosibirsk_G7	0.912	0.921	0.916	0.916	0.916	0.935	0.914	0.919	0.916	0.935	0.934	0.934	0.932	0.942	0.944	0.95	0.944	0.95	0.951	0.95	0.951	0.95	0.736	0.951	0.951	0.951	0.951	0.951	0.951	0.953	0.953	0.953	0.953	0.95	0.95	0.95	0.95	0.951	0.951	0.95	0.951	0.951	0.953	0.951	0.953	0.953	0.953	0.953	0.953
JQ353645_2010_1S-c3_Russia	0.953	0.962	0.957	0.957	0.957	0.976	0.953	0.959	0.957	0.976	0.975	0.975	0.973	0.982	0.985	0.991	0.985	0.992	0.994	0.991	0.991	0.991	0.707	0.992	0.992	0.992	0.992	0.992	0.992	0.994	0.994	0.994	0.994	0.991	0.991	0.991	0.991	0.992	0.992	0.991	0.992	0.992	0.994	0.992	0.994	0.994	0.994	0.994	0.994
JQ686097_Mar-2009_MS3566_Russia_Moscow_G4	0.944	0.95	0.948	0.942	0.944	0.957	0.941	0.95	0.948	0.953	0.959	0.959	0.957	0.951	0.962	0.957	0.966	0.959	0.96	0.964	0.96	0.957	0.688	0.959	0.959	0.959	0.959	0.959	0.959	0.96	0.96	0.96	0.96	0.957	0.957	0.953	0.953	0.955	0.955	0.953	0.955	0.955	0.957	0.959	0.957	0.957	0.957	0.957	0.959
JQ353670_2010_4T-c8_Russia	0.944	0.95	0.951	0.942	0.944	0.957	0.939	0.948	0.951	0.955	0.96	0.96	0.959	0.957	0.967	0.966	0.971	0.964	0.966	0.969	0.966	0.962	0.689	0.964	0.964	0.964	0.964	0.964	0.964	0.966	0.966	0.966	0.966	0.962	0.962	0.962	0.959	0.96	0.96	0.959	0.96	0.96	0.962	0.964	0.962	0.962	0.962	0.962	0.964
JQ353672_2010_4T-c9_Russia	0.944	0.95	0.948	0.942	0.944	0.957	0.939	0.948	0.948	0.955	0.96	0.96	0.959	0.957	0.967	0.962	0.967	0.964	0.966	0.969	0.966	0.962	0.688	0.964	0.964	0.964	0.964	0.964	0.964	0.966	0.966	0.966	0.966	0.962	0.962	0.959	0.959	0.96	0.96	0.959	0.96	0.96	0.962	0.964	0.962	0.962	0.962	0.962	0.964
JQ353658_2010_4T-c1_Russia	0.951	0.96	0.955	0.951	0.951	0.966	0.946	0.955	0.955	0.966	0.971	0.971	0.969	0.967	0.978	0.973	0.975	0.971	0.973	0.98	0.976	0.973	0.7	0.975	0.975	0.975	0.975	0.975	0.975	0.976	0.976	0.976	0.976	0.973	0.969	0.969	0.969	0.971	0.971	0.969	0.971	0.971	0.973	0.975	0.973	0.973	0.973	0.973	0.975
OR464498_17-Dec-2021_7_Russia	0.951	0.957	0.955	0.95	0.951	0.964	0.946	0.955	0.955	0.96	0.964	0.964	0.962	0.96	0.971	0.966	0.975	0.967	0.969	0.973	0.969	0.966	0.693	0.967	0.967	0.967	0.967	0.967	0.967	0.969	0.969	0.969	0.969	0.966	0.966	0.962	0.962	0.964	0.964	0.962	0.964	0.964	0.966	0.967	0.966	0.966	0.966	0.966	0.967
OK945973_KAZ	0.957	0.962	0.957	0.951	0.953	0.966	0.948	0.957	0.957	0.96	0.966	0.966	0.964	0.962	0.973	0.967	0.976	0.969	0.971	0.975	0.971	0.967	0.695	0.969	0.969	0.969	0.969	0.969	0.969	0.971	0.971	0.971	0.971	0.967	0.967	0.964	0.964	0.966	0.966	0.964	0.966	0.966	0.967	0.969	0.967	0.967	0.967	0.967	0.969
JQ353666_2010_4T-c2_Russia	0.948	0.953	0.951	0.95	0.951	0.962	0.944	0.953	0.951	0.96	0.966	0.966	0.964	0.966	0.973	0.967	0.969	0.969	0.971	0.975	0.971	0.967	0.693	0.969	0.969	0.969	0.969	0.969	0.969	0.971	0.971	0.971	0.971	0.967	0.971	0.964	0.964	0.966	0.966	0.964	0.966	0.966	0.967	0.969	0.967	0.967	0.967	0.967	0.969
JQ353657_2010_4T-c7_Russia	0.95	0.955	0.953	0.948	0.95	0.962	0.948	0.957	0.953	0.96	0.966	0.966	0.964	0.962	0.973	0.967	0.973	0.969	0.971	0.975	0.971	0.967	0.693	0.969	0.971	0.969	0.969	0.969	0.969	0.971	0.971	0.971	0.971	0.967	0.967	0.964	0.964	0.966	0.966	0.964	0.966	0.966	0.967	0.969	0.967	0.967	0.967	0.967	0.969
JQ353669_2010_4T-c4_Russia	0.95	0.955	0.953	0.948	0.95	0.962	0.944	0.953	0.953	0.96	0.966	0.966	0.964	0.962	0.973	0.967	0.973	0.969	0.971	0.975	0.971	0.967	0.693	0.969	0.969	0.969	0.969	0.969	0.969	0.971	0.971	0.971	0.971	0.967	0.967	0.964	0.964	0.966	0.966	0.964	0.966	0.966	0.967	0.969	0.967	0.967	0.967	0.967	0.969
JQ353660_2010_4T-c3_Russia	0.95	0.955	0.955	0.95	0.951	0.962	0.944	0.953	0.953	0.96	0.966	0.966	0.964	0.962	0.973	0.967	0.973	0.969	0.971	0.975	0.971	0.967	0.693	0.969	0.969	0.969	0.969	0.969	0.969	0.971	0.971	0.971	0.971	0.967	0.967	0.964	0.964	0.966	0.966	0.964	0.966	0.966	0.967	0.969	0.967	0.967	0.967	0.967	0.969
JQ353659_2010_4T-c6_Russia	0.951	0.957	0.955	0.95	0.951	0.964	0.946	0.955	0.955	0.962	0.967	0.967	0.966	0.964	0.975	0.969	0.975	0.971	0.973	0.976	0.973	0.969	0.695	0.971	0.971	0.971	0.971	0.971	0.971	0.973	0.973	0.973	0.973	0.969	0.969	0.966	0.966	0.967	0.967	0.966	0.967	0.967	0.969	0.971	0.969	0.969	0.969	0.969	0.971
JQ353668_2010_4T-c5_Russia	0.951	0.957	0.955	0.95	0.951	0.964	0.946	0.955	0.955	0.962	0.967	0.967	0.966	0.964	0.975	0.969	0.975	0.971	0.973	0.976	0.973	0.969	0.695	0.971	0.971	0.971	0.971	0.971	0.971	0.973	0.973	0.973	0.973	0.969	0.969	0.966	0.966	0.967	0.967	0.966	0.967	0.967	0.969	0.971	0.969	0.969	0.969	0.969	0.971
JN695878_13-Apr-2010_18V_Russia_Vologda	0.955	0.96	0.959	0.953	0.955	0.967	0.951	0.96	0.959	0.964	0.969	0.969	0.967	0.962	0.973	0.967	0.976	0.969	0.971	0.975	0.971	0.967	0.693	0.969	0.969	0.969	0.973	0.973	0.969	0.971	0.971	0.971	0.971	0.967	0.967	0.964	0.964	0.966	0.966	0.964	0.966	0.966	0.967	0.969	0.967	0.967	0.967	0.967	0.969
JQ686100_Mar-2009_MS9368_Russia_Moscow_G4	0.955	0.96	0.959	0.953	0.955	0.967	0.951	0.96	0.959	0.964	0.969	0.969	0.967	0.962	0.973	0.967	0.976	0.969	0.971	0.975	0.971	0.967	0.693	0.969	0.969	0.969	0.973	0.973	0.969	0.971	0.971	0.971	0.971	0.967	0.967	0.964	0.964	0.966	0.966	0.964	0.966	0.966	0.967	0.969	0.967	0.967	0.967	0.967	0.969
HM563774_Poland_G4_Ref	0.955	0.96	0.955	0.95	0.951	0.966	0.948	0.957	0.959	0.967	0.966	0.966	0.964	0.959	0.973	0.971	0.98	0.966	0.967	0.971	0.967	0.967	0.693	0.969	0.969	0.969	0.969	0.969	0.969	0.971	0.971	0.971	0.971	0.967	0.967	0.964	0.964	0.966	0.966	0.964	0.966	0.966	0.967	0.969	0.967	0.967	0.967	0.967	0.969
JQ686113_20-Feb-2010_NV14_Russia_Novosibirsk_G4	0.951	0.957	0.955	0.95	0.951	0.962	0.944	0.953	0.959	0.96	0.966	0.966	0.964	0.955	0.969	0.964	0.973	0.962	0.964	0.967	0.964	0.964	0.693	0.966	0.966	0.966	0.966	0.966	0.966	0.967	0.967	0.967	0.967	0.964	0.964	0.96	0.96	0.962	0.962	0.962	0.962	0.962	0.964	0.966	0.964	0.964	0.964	0.964	0.966
JQ686112_20-Feb-2010_NV3_Russia_Novosibirsk_G4	0.955	0.96	0.959	0.953	0.955	0.966	0.948	0.957	0.962	0.964	0.969	0.969	0.967	0.959	0.973	0.967	0.976	0.966	0.967	0.971	0.967	0.967	0.693	0.969	0.969	0.969	0.969	0.969	0.969	0.971	0.971	0.971	0.971	0.967	0.967	0.964	0.964	0.966	0.966	0.966	0.966	0.966	0.967	0.969	0.967	0.967	0.967	0.967	0.969
OK945990_KAZ	0.957	0.962	0.96	0.955	0.957	0.967	0.95	0.959	0.967	0.966	0.967	0.967	0.966	0.96	0.975	0.969	0.978	0.967	0.969	0.973	0.969	0.969	0.695	0.971	0.971	0.971	0.971	0.971	0.971	0.973	0.973	0.973	0.973	0.969	0.969	0.966	0.966	0.967	0.967	0.967	0.967	0.967	0.969	0.971	0.969	0.969	0.969	0.969	0.971
JQ675758_Mar-2008_MKC5233_Russia_Moscow_G4	0.955	0.96	0.959	0.953	0.955	0.966	0.948	0.957	0.962	0.964	0.966	0.966	0.964	0.959	0.973	0.967	0.976	0.966	0.967	0.971	0.967	0.967	0.693	0.969	0.969	0.969	0.969	0.969	0.969	0.971	0.971	0.971	0.971	0.967	0.967	0.964	0.964	0.966	0.966	0.966	0.966	0.966	0.967	0.969	0.967	0.967	0.967	0.967	0.969
M35240_Belgium_G4	0.955	0.96	0.959	0.953	0.955	0.966	0.948	0.957	0.962	0.964	0.966	0.966	0.964	0.959	0.973	0.967	0.976	0.966	0.967	0.971	0.967	0.967	0.695	0.969	0.969	0.969	0.969	0.969	0.969	0.971	0.971	0.971	0.971	0.967	0.967	0.964	0.964	0.966	0.966	0.966	0.966	0.966	0.967	0.969	0.967	0.967	0.967	0.967	0.969
FJ808596_Argentina_G4	0.955	0.96	0.959	0.953	0.955	0.966	0.948	0.957	0.962	0.964	0.966	0.966	0.964	0.959	0.973	0.967	0.976	0.966	0.967	0.971	0.967	0.967	0.695	0.969	0.969	0.969	0.969	0.969	0.969	0.971	0.971	0.971	0.971	0.967	0.967	0.964	0.964	0.966	0.966	0.966	0.966	0.966	0.967	0.969	0.967	0.967	0.967	0.967	0.969
KT122858_Belgium_1984_G4	0.955	0.96	0.959	0.953	0.955	0.966	0.948	0.957	0.962	0.964	0.966	0.966	0.964	0.959	0.973	0.967	0.976	0.966	0.967	0.971	0.967	0.967	0.695	0.969	0.969	0.969	0.969	0.969	0.969	0.971	0.971	0.971	0.971	0.967	0.967	0.964	0.964	0.966	0.966	0.966	0.966	0.966	0.967	0.969	0.967	0.967	0.967	0.967	0.969
JQ686091_21-Oct-2008_MC45_Russia_Moscow_G4	0.955	0.96	0.959	0.953	0.955	0.966	0.948	0.957	0.962	0.964	0.966	0.966	0.964	0.959	0.973	0.967	0.976	0.966	0.967	0.971	0.967	0.967	0.693	0.969	0.969	0.969	0.969	0.969	0.969	0.971	0.971	0.971	0.971	0.967	0.967	0.964	0.964	0.966	0.966	0.966	0.966	0.966	0.967	0.969	0.967	0.967	0.967	0.967	0.969
JQ686094_2009_KE107_Russia_Kaluga_G4	0.955	0.96	0.959	0.953	0.955	0.966	0.948	0.957	0.962	0.964	0.966	0.966	0.964	0.959	0.973	0.967	0.976	0.966	0.967	0.971	0.967	0.967	0.693	0.969	0.969	0.969	0.969	0.969	0.969	0.971	0.971	0.971	0.971	0.967	0.967	0.964	0.964	0.966	0.966	0.966	0.966	0.966	0.967	0.969	0.967	0.967	0.967	0.967	0.969
JQ686101_13-May-2009_R5036_Russia_Rostov_G4	0.951	0.957	0.955	0.95	0.951	0.964	0.951	0.96	0.955	0.96	0.966	0.966	0.964	0.959	0.969	0.964	0.973	0.966	0.967	0.971	0.967	0.964	0.689	0.966	0.967	0.966	0.966	0.966	0.966	0.967	0.967	0.967	0.967	0.964	0.964	0.96	0.96	0.962	0.962	0.96	0.962	0.962	0.964	0.966	0.964	0.964	0.964	0.964	0.966
JQ686102_13-May-2009_R5070_Russia_Rostov_G4	0.953	0.959	0.957	0.951	0.953	0.966	0.953	0.962	0.957	0.962	0.967	0.967	0.966	0.96	0.971	0.966	0.975	0.967	0.969	0.973	0.969	0.966	0.691	0.967	0.969	0.967	0.967	0.967	0.967	0.969	0.969	0.969	0.969	0.966	0.966	0.962	0.962	0.964	0.964	0.962	0.964	0.964	0.966	0.967	0.966	0.966	0.966	0.966	0.967
MK820044_China_G4	0.951	0.957	0.957	0.951	0.953	0.964	0.951	0.96	0.955	0.96	0.966	0.966	0.964	0.962	0.969	0.964	0.973	0.966	0.967	0.971	0.967	0.964	0.691	0.966	0.966	0.966	0.966	0.966	0.966	0.967	0.967	0.967	0.967	0.964	0.964	0.96	0.96	0.962	0.962	0.96	0.962	0.962	0.964	0.966	0.964	0.964	0.964	0.964	0.966
OK631885_KAZ	0.684	0.689	0.684	0.679	0.682	0.691	0.682	0.689	0.684	0.689	0.693	0.693	0.691	0.689	0.696	0.691	0.696	0.693	0.695	0.693	0.693	0.693	0.972	0.693	0.693	0.693	0.693	0.693	0.695	0.695	0.695	0.695	0.695	0.691	0.693	0.689	0.688	0.689	0.689	0.691	0.691	0.689	0.691	0.691	0.691	0.691	0.691	0.691	0.693
OK945991_KAZ	0.953	0.959	0.953	0.948	0.95	0.962	0.95	0.959	0.953	0.959	0.964	0.964	0.962	0.957	0.967	0.962	0.971	0.964	0.966	0.969	0.966	0.962	0.691	0.964	0.964	0.964	0.964	0.964	0.964	0.966	0.966	0.966	0.966	0.962	0.966	0.96	0.959	0.96	0.96	0.959	0.96	0.96	0.962	0.964	0.962	0.962	0.962	0.962	0.964
OP850758_Dec-2020_Toguchin8_Russia_Toguchin_G4	0.955	0.96	0.962	0.957	0.959	0.969	0.955	0.96	0.962	0.964	0.969	0.969	0.967	0.962	0.976	0.967	0.976	0.969	0.971	0.975	0.971	0.967	0.693	0.969	0.969	0.969	0.969	0.969	0.969	0.971	0.971	0.971	0.971	0.967	0.967	0.964	0.964	0.966	0.966	0.964	0.966	0.966	0.967	0.969	0.967	0.967	0.967	0.967	0.969
ON799070_Jun-2021_10_Bol_Russia_Bolotnoye_G4	0.955	0.96	0.962	0.957	0.962	0.969	0.951	0.96	0.962	0.964	0.969	0.969	0.967	0.962	0.976	0.967	0.976	0.969	0.971	0.975	0.971	0.967	0.693	0.969	0.969	0.969	0.969	0.969	0.969	0.971	0.971	0.971	0.971	0.967	0.967	0.964	0.964	0.966	0.966	0.964	0.966	0.966	0.967	0.969	0.967	0.967	0.967	0.967	0.969
ON799074_Jun-2021_17_Bol_Russia_Bolotnoye_G4	0.955	0.96	0.962	0.957	0.962	0.969	0.951	0.96	0.962	0.964	0.969	0.969	0.967	0.962	0.976	0.967	0.976	0.969	0.971	0.975	0.971	0.967	0.693	0.969	0.969	0.969	0.969	0.969	0.969	0.971	0.971	0.971	0.971	0.967	0.967	0.964	0.964	0.966	0.966	0.964	0.966	0.966	0.967	0.969	0.967	0.967	0.967	0.967	0.969
OP850776_Dec-2020_Toguchin29_Russia_Toguchin_G4	0.955	0.96	0.962	0.957	0.962	0.969	0.951	0.96	0.962	0.964	0.969	0.969	0.967	0.962	0.976	0.967	0.976	0.969	0.971	0.975	0.971	0.967	0.693	0.969	0.969	0.969	0.969	0.969	0.969	0.971	0.971	0.971	0.971	0.967	0.967	0.964	0.964	0.966	0.966	0.964	0.966	0.966	0.967	0.969	0.967	0.967	0.967	0.967	0.969
ON799079_Jun-2021_24_Bol_Russia_Bolotnoye_G4	0.953	0.959	0.96	0.955	0.957	0.967	0.95	0.959	0.96	0.962	0.967	0.967	0.966	0.96	0.975	0.966	0.975	0.967	0.969	0.973	0.969	0.966	0.693	0.967	0.967	0.967	0.967	0.967	0.967	0.969	0.969	0.969	0.969	0.966	0.966	0.962	0.962	0.964	0.964	0.962	0.967	0.964	0.966	0.967	0.966	0.966	0.966	0.966	0.967
JQ686108_17-Feb-2010_NB3_Russia_Novosibirsk_G4	0.957	0.962	0.96	0.955	0.957	0.971	0.953	0.962	0.96	0.969	0.971	0.971	0.969	0.964	0.975	0.969	0.978	0.971	0.973	0.976	0.973	0.969	0.696	0.971	0.971	0.971	0.971	0.971	0.971	0.973	0.973	0.973	0.973	0.969	0.969	0.966	0.966	0.967	0.967	0.966	0.967	0.967	0.969	0.971	0.969	0.969	0.969	0.969	0.971
JQ686109_17-Feb-2010_NB12_Russia_Novosibirsk_G4	0.951	0.957	0.959	0.953	0.955	0.967	0.951	0.96	0.959	0.96	0.966	0.966	0.964	0.959	0.973	0.964	0.973	0.966	0.967	0.971	0.967	0.964	0.691	0.966	0.966	0.966	0.966	0.966	0.966	0.967	0.967	0.967	0.967	0.964	0.964	0.96	0.96	0.962	0.962	0.96	0.962	0.962	0.964	0.966	0.964	0.964	0.964	0.964	0.966
20_Barabinsk	0.953	0.959	0.96	0.955	0.957	0.969	0.95	0.959	0.96	0.962	0.967	0.967	0.966	0.96	0.975	0.966	0.975	0.967	0.969	0.973	0.969	0.966	0.691	0.967	0.967	0.967	0.967	0.967	0.967	0.969	0.969	0.969	0.969	0.966	0.966	0.962	0.962	0.964	0.964	0.962	0.964	0.964	0.966	0.967	0.966	0.966	0.966	0.966	0.967
08_Barabinsk	0.955	0.96	0.962	0.957	0.959	0.971	0.951	0.96	0.962	0.964	0.969	0.969	0.967	0.962	0.976	0.967	0.976	0.969	0.971	0.975	0.971	0.967	0.693	0.969	0.969	0.969	0.969	0.969	0.969	0.971	0.971	0.971	0.971	0.967	0.967	0.964	0.964	0.966	0.966	0.964	0.966	0.966	0.967	0.969	0.967	0.967	0.967	0.967	0.969
17_Barabinsk	0.955	0.96	0.962	0.957	0.959	0.971	0.951	0.96	0.962	0.964	0.969	0.969	0.967	0.962	0.976	0.967	0.976	0.969	0.971	0.975	0.971	0.967	0.693	0.969	0.969	0.969	0.969	0.969	0.969	0.971	0.971	0.971	0.971	0.967	0.967	0.964	0.964	0.966	0.966	0.964	0.966	0.966	0.967	0.969	0.967	0.967	0.967	0.967	0.969
01_Barabinsk	0.953	0.959	0.96	0.955	0.957	0.969	0.95	0.959	0.96	0.962	0.967	0.967	0.966	0.96	0.975	0.966	0.975	0.967	0.969	0.973	0.969	0.966	0.691	0.967	0.967	0.967	0.967	0.967	0.967	0.969	0.969	0.969	0.969	0.966	0.966	0.962	0.962	0.964	0.964	0.962	0.964	0.964	0.966	0.967	0.966	0.966	0.966	0.966	0.967
ON799091_Jun-2021_39_Bol_Russia_Bolotnoye_G4	0.95	0.955	0.957	0.951	0.953	0.966	0.95	0.959	0.957	0.964	0.967	0.967	0.966	0.964	0.978	0.969	0.975	0.971	0.973	0.976	0.973	0.969	0.695	0.971	0.971	0.971	0.971	0.971	0.971	0.973	0.973	0.973	0.973	0.969	0.969	0.966	0.966	0.967	0.967	0.966	0.969	0.967	0.969	0.971	0.969	0.969	0.969	0.969	0.971
28_Barabinsk	0.953	0.959	0.96	0.955	0.957	0.969	0.953	0.962	0.96	0.962	0.967	0.967	0.966	0.964	0.975	0.966	0.975	0.971	0.973	0.973	0.973	0.966	0.693	0.967	0.967	0.967	0.967	0.967	0.967	0.969	0.969	0.969	0.969	0.966	0.966	0.962	0.962	0.964	0.964	0.962	0.964	0.964	0.966	0.967	0.966	0.966	0.966	0.966	0.967
OL660252_Dec-2020_83_Razd_Russia_Razdolnoe_G4	0.951	0.957	0.962	0.953	0.955	0.966	0.951	0.96	0.959	0.96	0.969	0.969	0.967	0.959	0.973	0.964	0.973	0.966	0.967	0.971	0.967	0.964	0.695	0.969	0.966	0.966	0.966	0.966	0.966	0.967	0.967	0.967	0.967	0.964	0.964	0.96	0.96	0.962	0.962	0.96	0.962	0.962	0.964	0.966	0.964	0.964	0.964	0.964	0.966
ON799072_Jun-2021_13_Bol_Russia_Bolotnoye_G4	0.955	0.96	0.962	0.957	0.959	0.969	0.951	0.96	0.962	0.966	0.969	0.969	0.967	0.962	0.976	0.967	0.976	0.969	0.971	0.975	0.971	0.967	0.693	0.969	0.969	0.969	0.969	0.969	0.969	0.971	0.971	0.971	0.971	0.967	0.967	0.964	0.964	0.966	0.966	0.964	0.967	0.966	0.967	0.969	0.967	0.967	0.967	0.967	0.969
ON799090_Jun-2021_38_Bol_Russia_Bolotnoye_G4	0.955	0.96	0.962	0.957	0.959	0.969	0.951	0.96	0.962	0.967	0.969	0.969	0.967	0.962	0.976	0.967	0.976	0.969	0.971	0.975	0.971	0.967	0.693	0.969	0.969	0.969	0.969	0.969	0.969	0.971	0.971	0.971	0.971	0.967	0.967	0.964	0.964	0.966	0.966	0.964	0.966	0.966	0.967	0.969	0.967	0.967	0.967	0.967	0.969
Dovolnoe137	0.96	0.966	0.964	0.959	0.96	0.969	0.953	0.962	0.964	0.966	0.971	0.971	0.969	0.964	0.975	0.969	0.978	0.971	0.973	0.976	0.973	0.969	0.698	0.971	0.971	0.971	0.971	0.971	0.971	0.973	0.973	0.973	0.973	0.969	0.969	0.966	0.966	0.967	0.967	0.966	0.967	0.967	0.969	0.971	0.969	0.969	0.969	0.969	0.969
ON799078_Jun-2021_23_Bol_Russia_Bolotnoye_G4	0.955	0.96	0.962	0.957	0.959	0.969	0.951	0.96	0.966	0.964	0.973	0.973	0.971	0.962	0.976	0.967	0.976	0.969	0.971	0.975	0.971	0.967	0.693	0.969	0.969	0.969	0.969	0.969	0.969	0.971	0.971	0.971	0.971	0.967	0.967	0.964	0.964	0.966	0.966	0.964	0.966	0.966	0.967	0.969	0.967	0.967	0.967	0.967	0.969
OL660274_Dec-2020_118_Razd_Russia_Razdolnoe_G4	0.955	0.96	0.962	0.957	0.959	0.969	0.951	0.96	0.962	0.964	0.969	0.969	0.967	0.962	0.976	0.967	0.976	0.969	0.971	0.975	0.971	0.967	0.695	0.969	0.969	0.969	0.969	0.969	0.969	0.971	0.971	0.971	0.971	0.967	0.967	0.964	0.964	0.969	0.969	0.964	0.966	0.966	0.967	0.969	0.967	0.967	0.967	0.967	0.969
Kochenevo15_chast_hoz	0.955	0.96	0.962	0.957	0.959	0.969	0.951	0.96	0.962	0.964	0.969	0.969	0.967	0.962	0.976	0.967	0.976	0.969	0.971	0.975	0.971	0.967	0.695	0.969	0.969	0.969	0.969	0.969	0.969	0.971	0.971	0.971	0.971	0.967	0.967	0.964	0.964	0.969	0.969	0.964	0.966	0.966	0.967	0.969	0.967	0.967	0.967	0.967	0.969
OL660311_Dec-2020_191_Razd_Russia_Razdolnoe_G4	0.962	0.964	0.962	0.957	0.959	0.969	0.955	0.96	0.966	0.964	0.969	0.969	0.967	0.962	0.976	0.967	0.976	0.969	0.971	0.975	0.971	0.971	0.695	0.969	0.969	0.969	0.969	0.969	0.969	0.971	0.971	0.971	0.971	0.967	0.967	0.964	0.964	0.966	0.966	0.964	0.966	0.966	0.967	0.969	0.967	0.967	0.967	0.967	0.969
Kochenevo6N	0.962	0.964	0.962	0.957	0.959	0.969	0.955	0.96	0.966	0.964	0.969	0.969	0.967	0.962	0.976	0.967	0.976	0.969	0.971	0.975	0.971	0.971	0.695	0.969	0.969	0.969	0.969	0.969	0.969	0.971	0.971	0.971	0.971	0.967	0.967	0.964	0.964	0.966	0.966	0.964	0.966	0.966	0.967	0.969	0.967	0.967	0.967	0.967	0.969
OL660241_Dec-2020_59_Razd_Russia_Razdolnoe_G4	0.951	0.955	0.95	0.944	0.946	0.957	0.942	0.948	0.953	0.951	0.957	0.957	0.955	0.95	0.964	0.955	0.964	0.957	0.959	0.962	0.959	0.959	0.705	0.957	0.957	0.957	0.957	0.957	0.957	0.959	0.959	0.959	0.959	0.955	0.955	0.953	0.951	0.953	0.953	0.955	0.953	0.953	0.955	0.957	0.955	0.955	0.955	0.955	0.957
OL660237_Dec-2020_48_Razd_Russia_Razdolnoe_G4	0.962	0.964	0.962	0.957	0.959	0.969	0.955	0.96	0.966	0.964	0.969	0.969	0.967	0.962	0.976	0.967	0.976	0.969	0.971	0.975	0.971	0.971	0.695	0.969	0.969	0.969	0.969	0.969	0.969	0.971	0.971	0.971	0.971	0.967	0.967	0.964	0.964	0.966	0.966	0.964	0.966	0.966	0.967	0.969	0.967	0.967	0.967	0.967	0.969
OL660300_Dec-2020_175_Razd_Russia_Razdolnoe_G4	0.96	0.966	0.964	0.959	0.96	0.971	0.957	0.962	0.964	0.966	0.971	0.971	0.969	0.964	0.978	0.969	0.978	0.971	0.973	0.976	0.973	0.973	0.695	0.971	0.971	0.971	0.971	0.971	0.971	0.973	0.973	0.973	0.973	0.969	0.969	0.966	0.966	0.967	0.967	0.966	0.967	0.967	0.969	0.971	0.969	0.969	0.969	0.969	0.971
OL660301_Dec-2020_176_Razd_Russia_Razdolnoe_G4	0.96	0.966	0.964	0.959	0.96	0.971	0.957	0.962	0.964	0.966	0.971	0.971	0.969	0.964	0.978	0.969	0.978	0.971	0.973	0.976	0.973	0.973	0.695	0.971	0.971	0.971	0.971	0.971	0.971	0.973	0.973	0.973	0.973	0.969	0.969	0.966	0.966	0.967	0.967	0.966	0.967	0.967	0.969	0.971	0.969	0.969	0.969	0.969	0.971
OP850731_Dec-2020_Tatarsk35_Russia_Tatarsk_G4	0.957	0.96	0.962	0.957	0.959	0.969	0.951	0.96	0.964	0.964	0.971	0.971	0.969	0.962	0.976	0.967	0.976	0.969	0.971	0.975	0.971	0.967	0.695	0.969	0.969	0.969	0.969	0.969	0.969	0.971	0.971	0.971	0.971	0.967	0.967	0.964	0.964	0.966	0.966	0.964	0.966	0.966	0.967	0.969	0.967	0.967	0.967	0.967	0.969
OP850728_Dec-2020_Tatarsk32_Russia_Tatarsk_G4	0.957	0.96	0.962	0.957	0.959	0.969	0.951	0.96	0.964	0.964	0.971	0.971	0.969	0.962	0.976	0.967	0.976	0.969	0.971	0.975	0.971	0.967	0.695	0.969	0.969	0.969	0.969	0.969	0.969	0.971	0.971	0.971	0.971	0.967	0.967	0.964	0.964	0.966	0.966	0.964	0.966	0.966	0.967	0.969	0.967	0.967	0.967	0.967	0.969
OP850741_Dec-2020_Tatarsk48_Russia_Tatarsk_G4	0.96	0.96	0.962	0.957	0.959	0.969	0.951	0.96	0.964	0.964	0.971	0.971	0.969	0.962	0.976	0.967	0.976	0.969	0.971	0.975	0.971	0.967	0.695	0.969	0.969	0.969	0.969	0.969	0.969	0.971	0.971	0.971	0.971	0.967	0.967	0.964	0.964	0.966	0.966	0.964	0.966	0.966	0.967	0.969	0.967	0.967	0.967	0.967	0.969
JQ353652_2010_1S-c16_Russia	0.957	0.962	0.964	0.959	0.96	0.971	0.953	0.962	0.964	0.966	0.971	0.971	0.969	0.964	0.978	0.969	0.978	0.971	0.973	0.976	0.973	0.969	0.695	0.971	0.971	0.971	0.971	0.971	0.971	0.973	0.973	0.973	0.973	0.969	0.969	0.966	0.966	0.967	0.967	0.966	0.967	0.967	0.969	0.971	0.969	0.969	0.969	0.969	0.971
OL660226_Dec-2020_13_Razd_Russia_Razdolnoe_G4	0.96	0.966	0.964	0.959	0.96	0.971	0.953	0.962	0.964	0.966	0.971	0.971	0.969	0.964	0.978	0.969	0.975	0.971	0.973	0.976	0.973	0.969	0.695	0.971	0.971	0.971	0.971	0.971	0.971	0.973	0.973	0.973	0.973	0.969	0.969	0.966	0.966	0.967	0.967	0.966	0.967	0.967	0.969	0.971	0.969	0.969	0.969	0.969	0.971
02_Barabinsk	0.955	0.96	0.962	0.957	0.959	0.971	0.951	0.96	0.962	0.964	0.969	0.969	0.967	0.962	0.976	0.967	0.976	0.969	0.971	0.975	0.971	0.967	0.693	0.969	0.969	0.969	0.969	0.969	0.969	0.971	0.971	0.971	0.971	0.967	0.967	0.964	0.964	0.966	0.966	0.964	0.966	0.966	0.967	0.969	0.967	0.967	0.967	0.967	0.969
OL660236_Dec-2020_47_Razd_Russia_Razdolnoe_G4	0.959	0.964	0.962	0.957	0.959	0.969	0.951	0.96	0.962	0.964	0.969	0.969	0.967	0.962	0.976	0.967	0.976	0.969	0.971	0.975	0.971	0.967	0.695	0.969	0.969	0.969	0.969	0.969	0.969	0.971	0.971	0.971	0.971	0.967	0.967	0.964	0.964	0.966	0.966	0.964	0.966	0.966	0.967	0.969	0.967	0.967	0.967	0.967	0.969
OL660246_Dec-2020_73_Razd_Russia_Razdolnoe_G4	0.959	0.964	0.962	0.957	0.959	0.969	0.951	0.96	0.962	0.964	0.969	0.969	0.967	0.962	0.976	0.967	0.976	0.969	0.971	0.975	0.971	0.967	0.695	0.969	0.969	0.969	0.969	0.969	0.969	0.971	0.971	0.971	0.971	0.967	0.967	0.964	0.964	0.966	0.966	0.964	0.966	0.966	0.967	0.969	0.967	0.967	0.967	0.967	0.969
OP850740_Dec-2020_Tatarsk47_Russia_Tatarsk_G4	0.957	0.962	0.964	0.959	0.96	0.971	0.953	0.962	0.964	0.966	0.971	0.971	0.969	0.964	0.978	0.969	0.978	0.971	0.973	0.976	0.973	0.969	0.695	0.971	0.971	0.971	0.971	0.971	0.971	0.973	0.973	0.973	0.973	0.969	0.969	0.966	0.966	0.967	0.967	0.966	0.967	0.967	0.969	0.971	0.969	0.969	0.969	0.969	0.971
21_Barabinsk	0.955	0.96	0.962	0.957	0.959	0.971	0.951	0.96	0.962	0.964	0.969	0.969	0.967	0.962	0.976	0.967	0.976	0.969	0.971	0.975	0.971	0.967	0.693	0.969	0.969	0.969	0.969	0.969	0.969	0.971	0.971	0.971	0.971	0.967	0.967	0.964	0.964	0.966	0.966	0.964	0.966	0.966	0.967	0.969	0.967	0.967	0.967	0.967	0.969
27_Barabinsk	0.955	0.96	0.962	0.957	0.959	0.971	0.951	0.96	0.962	0.964	0.969	0.969	0.967	0.962	0.976	0.967	0.976	0.969	0.971	0.975	0.971	0.967	0.693	0.969	0.969	0.969	0.969	0.969	0.969	0.971	0.971	0.971	0.971	0.967	0.967	0.964	0.964	0.966	0.966	0.964	0.966	0.966	0.967	0.969	0.967	0.967	0.967	0.967	0.969
OL660315_Dec-2020_199_Razd_Russia_Razdolnoe_G4	0.957	0.962	0.964	0.959	0.96	0.971	0.953	0.962	0.964	0.966	0.971	0.971	0.969	0.967	0.978	0.969	0.978	0.971	0.973	0.976	0.973	0.969	0.695	0.971	0.971	0.971	0.971	0.971	0.971	0.973	0.973	0.973	0.973	0.969	0.969	0.966	0.966	0.967	0.967	0.966	0.967	0.967	0.969	0.971	0.969	0.969	0.969	0.969	0.971
OL660263_Dec-2020_99_Razd_Russia_Razdolnoe_G4	0.953	0.959	0.959	0.953	0.955	0.966	0.948	0.957	0.959	0.96	0.966	0.966	0.964	0.962	0.973	0.964	0.973	0.966	0.967	0.971	0.967	0.964	0.7	0.966	0.966	0.966	0.966	0.966	0.966	0.967	0.967	0.967	0.967	0.964	0.964	0.96	0.96	0.962	0.962	0.96	0.962	0.962	0.964	0.966	0.964	0.964	0.964	0.964	0.966
15_Barabinsk	0.955	0.96	0.962	0.957	0.959	0.971	0.951	0.96	0.962	0.964	0.969	0.969	0.967	0.962	0.976	0.967	0.976	0.969	0.971	0.975	0.971	0.967	0.693	0.969	0.969	0.969	0.969	0.969	0.969	0.971	0.971	0.971	0.971	0.967	0.967	0.964	0.964	0.966	0.966	0.964	0.966	0.966	0.967	0.969	0.967	0.967	0.967	0.967	0.969
23_Barabinsk	0.955	0.96	0.962	0.957	0.959	0.971	0.951	0.96	0.962	0.964	0.969	0.969	0.967	0.962	0.976	0.967	0.976	0.969	0.971	0.975	0.971	0.967	0.695	0.969	0.969	0.969	0.969	0.969	0.969	0.971	0.971	0.971	0.971	0.967	0.967	0.964	0.964	0.966	0.966	0.964	0.966	0.966	0.967	0.969	0.967	0.967	0.967	0.967	0.969
OL660291_Dec-2020_161_Razd_Russia_Razdolnoe_G4	0.953	0.959	0.964	0.955	0.957	0.967	0.953	0.962	0.96	0.962	0.967	0.967	0.966	0.96	0.975	0.966	0.975	0.967	0.969	0.973	0.969	0.966	0.693	0.967	0.967	0.967	0.967	0.967	0.967	0.969	0.969	0.969	0.969	0.966	0.966	0.962	0.962	0.964	0.964	0.962	0.964	0.964	0.966	0.967	0.966	0.966	0.966	0.966	0.967
OL660294_Dec-2020_165_Razd_Russia_Razdolnoe_G4	0.955	0.96	0.966	0.957	0.959	0.969	0.955	0.964	0.962	0.964	0.969	0.969	0.967	0.962	0.976	0.967	0.976	0.969	0.971	0.975	0.971	0.967	0.695	0.969	0.969	0.969	0.969	0.969	0.969	0.971	0.971	0.971	0.971	0.967	0.967	0.964	0.964	0.966	0.966	0.964	0.966	0.966	0.967	0.969	0.967	0.967	0.967	0.967	0.969
OL660295_Dec-2020_166_Razd_Russia_Razdolnoe_G4	0.955	0.96	0.966	0.957	0.959	0.969	0.955	0.964	0.962	0.964	0.969	0.969	0.967	0.962	0.976	0.967	0.976	0.969	0.971	0.975	0.971	0.967	0.695	0.969	0.969	0.969	0.969	0.969	0.969	0.971	0.971	0.971	0.971	0.967	0.967	0.964	0.964	0.966	0.966	0.964	0.966	0.966	0.967	0.969	0.967	0.967	0.967	0.967	0.969
OL660342_Oct-2020_22m_Koch_Russia_Kochenevo_G4	0.955	0.96	0.962	0.957	0.959	0.969	0.951	0.96	0.962	0.964	0.969	0.969	0.967	0.962	0.976	0.967	0.976	0.969	0.971	0.975	0.971	0.967	0.693	0.969	0.969	0.969	0.969	0.969	0.969	0.971	0.971	0.971	0.971	0.967	0.967	0.964	0.964	0.966	0.966	0.964	0.966	0.966	0.967	0.969	0.967	0.967	0.967	0.967	0.969
Kochenevo5M	0.955	0.96	0.962	0.957	0.959	0.969	0.951	0.96	0.962	0.964	0.969	0.969	0.967	0.962	0.976	0.967	0.976	0.969	0.971	0.975	0.971	0.967	0.693	0.969	0.969	0.969	0.969	0.969	0.969	0.971	0.971	0.971	0.971	0.967	0.967	0.964	0.964	0.966	0.966	0.964	0.966	0.966	0.967	0.969	0.967	0.967	0.967	0.967	0.969
OL660368_Oct-2020_10_Koch_Russia_Kochenevo_G4	0.953	0.959	0.96	0.955	0.957	0.967	0.95	0.959	0.96	0.962	0.967	0.967	0.966	0.96	0.975	0.966	0.975	0.967	0.969	0.973	0.969	0.966	0.695	0.967	0.967	0.967	0.967	0.967	0.967	0.969	0.969	0.969	0.969	0.966	0.966	0.962	0.962	0.964	0.964	0.962	0.964	0.964	0.966	0.967	0.966	0.966	0.966	0.966	0.967
OL660382_Oct-2020_31_Koch_Russia_Kochenevo_G4	0.957	0.962	0.964	0.959	0.96	0.971	0.953	0.962	0.964	0.966	0.971	0.971	0.969	0.964	0.978	0.969	0.978	0.971	0.973	0.976	0.973	0.969	0.695	0.971	0.971	0.971	0.971	0.971	0.971	0.973	0.973	0.973	0.973	0.969	0.969	0.966	0.966	0.967	0.967	0.966	0.967	0.967	0.969	0.971	0.969	0.969	0.969	0.969	0.971
OL660384_Oct-2020_36_Koch_Russia_Kochenevo_G4	0.955	0.96	0.962	0.957	0.959	0.969	0.955	0.964	0.962	0.964	0.969	0.969	0.967	0.962	0.976	0.967	0.976	0.969	0.971	0.975	0.971	0.967	0.693	0.969	0.969	0.969	0.969	0.969	0.969	0.971	0.971	0.971	0.971	0.967	0.967	0.964	0.964	0.966	0.966	0.964	0.966	0.966	0.967	0.969	0.967	0.967	0.967	0.967	0.969
ON799067_Jun-2021_05_Bol_Russia_Bolotnoye_G4	0.955	0.96	0.962	0.957	0.959	0.969	0.951	0.96	0.962	0.966	0.969	0.969	0.967	0.962	0.976	0.967	0.976	0.969	0.971	0.975	0.971	0.967	0.693	0.969	0.969	0.969	0.969	0.969	0.969	0.971	0.971	0.971	0.971	0.967	0.967	0.964	0.964	0.966	0.966	0.964	0.967	0.966	0.967	0.969	0.967	0.967	0.967	0.967	0.969
ON799087_Jun-2021_34_Bol_Russia_Bolotnoye_G4	0.957	0.962	0.964	0.959	0.96	0.971	0.953	0.962	0.964	0.967	0.971	0.971	0.969	0.964	0.978	0.969	0.978	0.971	0.973	0.976	0.973	0.969	0.695	0.971	0.971	0.971	0.971	0.971	0.971	0.973	0.973	0.973	0.973	0.969	0.969	0.966	0.966	0.967	0.967	0.966	0.969	0.967	0.969	0.971	0.969	0.969	0.969	0.969	0.971
JQ686095_2009_KE136_Russia_Kaluga_G4	0.957	0.962	0.964	0.959	0.96	0.971	0.953	0.962	0.964	0.966	0.975	0.975	0.973	0.964	0.978	0.969	0.978	0.971	0.973	0.976	0.973	0.969	0.695	0.971	0.971	0.971	0.971	0.971	0.971	0.973	0.973	0.973	0.973	0.969	0.969	0.966	0.966	0.967	0.967	0.966	0.967	0.967	0.969	0.971	0.969	0.969	0.969	0.969	0.971
KF801459_Moldova_G4	0.957	0.962	0.964	0.959	0.96	0.971	0.953	0.962	0.964	0.966	0.975	0.975	0.973	0.964	0.978	0.969	0.978	0.971	0.973	0.976	0.973	0.969	0.695	0.971	0.971	0.971	0.971	0.971	0.971	0.973	0.973	0.973	0.973	0.969	0.969	0.966	0.966	0.967	0.967	0.966	0.967	0.967	0.969	0.971	0.969	0.969	0.969	0.969	0.971
OL660283_Dec-2020_141_Razd_Russia_Razdolnoe_G4	0.96	0.966	0.964	0.959	0.96	0.971	0.953	0.962	0.964	0.966	0.971	0.971	0.969	0.964	0.978	0.969	0.978	0.971	0.973	0.976	0.973	0.969	0.696	0.971	0.971	0.971	0.971	0.971	0.971	0.973	0.973	0.973	0.973	0.969	0.969	0.966	0.966	0.967	0.967	0.966	0.967	0.967	0.969	0.971	0.969	0.969	0.969	0.969	0.971
OL660284_Dec-2020_142_Razd_Russia_Razdolnoe_G4	0.96	0.966	0.964	0.959	0.96	0.971	0.953	0.962	0.964	0.966	0.971	0.971	0.969	0.964	0.978	0.969	0.978	0.971	0.973	0.976	0.973	0.969	0.696	0.971	0.971	0.971	0.971	0.971	0.971	0.973	0.973	0.973	0.973	0.969	0.969	0.966	0.966	0.967	0.967	0.966	0.967	0.967	0.969	0.971	0.969	0.969	0.969	0.969	0.971
Kochenevo25_chast_hoz	0.96	0.966	0.964	0.959	0.96	0.971	0.953	0.962	0.964	0.966	0.971	0.971	0.969	0.964	0.978	0.969	0.978	0.971	0.973	0.976	0.973	0.969	0.696	0.971	0.971	0.971	0.971	0.971	0.971	0.973	0.973	0.973	0.973	0.969	0.969	0.966	0.966	0.967	0.967	0.966	0.967	0.967	0.969	0.971	0.969	0.969	0.969	0.969	0.971
OL660351_Oct-2020_57m_Koch_Russia_Kochenevo_G4	0.96	0.966	0.964	0.959	0.96	0.971	0.953	0.962	0.964	0.966	0.971	0.971	0.969	0.964	0.978	0.969	0.978	0.971	0.973	0.976	0.973	0.969	0.696	0.971	0.971	0.971	0.971	0.971	0.971	0.973	0.973	0.973	0.973	0.969	0.969	0.966	0.966	0.967	0.967	0.966	0.967	0.967	0.969	0.971	0.969	0.969	0.969	0.969	0.971
OL660380_Oct-2020_29_Koch_Russia_Kochenevo_G4	0.96	0.966	0.964	0.959	0.96	0.971	0.953	0.962	0.964	0.966	0.971	0.971	0.969	0.964	0.978	0.969	0.978	0.971	0.973	0.976	0.973	0.969	0.696	0.971	0.971	0.971	0.971	0.971	0.971	0.973	0.973	0.973	0.973	0.969	0.969	0.966	0.966	0.967	0.967	0.966	0.967	0.967	0.969	0.971	0.969	0.969	0.969	0.969	0.971
Kochenevo8t	0.96	0.966	0.964	0.959	0.96	0.971	0.953	0.962	0.964	0.966	0.971	0.971	0.969	0.964	0.978	0.969	0.978	0.971	0.973	0.976	0.973	0.969	0.696	0.971	0.971	0.971	0.971	0.971	0.971	0.973	0.973	0.973	0.973	0.969	0.969	0.966	0.966	0.967	0.967	0.966	0.967	0.967	0.969	0.971	0.969	0.969	0.969	0.969	0.971
OL660353_Oct-2020_45i_Koch_Russia_Kochenevo_G4	0.96	0.964	0.962	0.957	0.959	0.969	0.951	0.96	0.964	0.964	0.971	0.971	0.969	0.962	0.976	0.967	0.976	0.969	0.971	0.975	0.971	0.967	0.696	0.969	0.969	0.969	0.969	0.969	0.969	0.971	0.971	0.971	0.971	0.967	0.967	0.964	0.964	0.966	0.966	0.964	0.966	0.966	0.967	0.969	0.967	0.967	0.967	0.967	0.969
OP850710_Dec-2020_Tatarsk11_Russia_Tatarsk_G4	0.96	0.964	0.962	0.957	0.959	0.969	0.951	0.96	0.964	0.964	0.971	0.971	0.969	0.962	0.976	0.967	0.976	0.969	0.971	0.975	0.971	0.967	0.696	0.969	0.969	0.969	0.969	0.969	0.969	0.971	0.971	0.971	0.971	0.967	0.967	0.964	0.964	0.966	0.966	0.964	0.966	0.966	0.967	0.969	0.967	0.967	0.967	0.967	0.969
OP850734_Dec-2020_Tatarsk39_Russia_Tatarsk_G4	0.96	0.964	0.962	0.957	0.959	0.969	0.951	0.96	0.964	0.964	0.971	0.971	0.969	0.962	0.976	0.967	0.976	0.969	0.971	0.975	0.971	0.967	0.696	0.969	0.969	0.969	0.969	0.969	0.969	0.971	0.971	0.971	0.971	0.967	0.967	0.964	0.964	0.966	0.966	0.964	0.966	0.966	0.967	0.969	0.967	0.967	0.967	0.967	0.969
OP850745_Dec-2020_Tatarsk52_Russia_Tatarsk_G4	0.96	0.964	0.962	0.957	0.959	0.969	0.951	0.96	0.964	0.964	0.971	0.971	0.969	0.962	0.976	0.967	0.976	0.969	0.971	0.975	0.971	0.967	0.696	0.969	0.969	0.969	0.969	0.969	0.969	0.971	0.971	0.971	0.971	0.967	0.967	0.964	0.964	0.966	0.966	0.964	0.966	0.966	0.967	0.969	0.967	0.967	0.967	0.967	0.969
Kochenevo45I	0.96	0.964	0.962	0.957	0.959	0.969	0.951	0.96	0.964	0.964	0.971	0.971	0.969	0.962	0.976	0.967	0.976	0.969	0.971	0.975	0.971	0.967	0.696	0.969	0.969	0.969	0.969	0.969	0.969	0.971	0.971	0.971	0.971	0.967	0.967	0.964	0.964	0.966	0.966	0.964	0.966	0.966	0.967	0.969	0.967	0.967	0.967	0.967	0.969
ON799082_Jun-2021_28_Bol_Russia_Bolotnoye_G4	0.957	0.962	0.964	0.959	0.96	0.971	0.953	0.962	0.964	0.969	0.971	0.971	0.969	0.964	0.978	0.969	0.978	0.971	0.973	0.976	0.973	0.969	0.696	0.971	0.971	0.971	0.971	0.971	0.971	0.973	0.973	0.973	0.973	0.969	0.969	0.966	0.966	0.967	0.967	0.966	0.967	0.967	0.969	0.971	0.969	0.969	0.969	0.969	0.971
ON799094_Jun-2021_43_Bol_Russia_Bolotnoye_G4	0.957	0.962	0.964	0.959	0.96	0.971	0.953	0.962	0.964	0.969	0.971	0.971	0.969	0.964	0.978	0.969	0.978	0.971	0.973	0.976	0.973	0.969	0.696	0.971	0.971	0.971	0.971	0.971	0.971	0.973	0.973	0.973	0.973	0.969	0.969	0.966	0.966	0.967	0.967	0.966	0.967	0.967	0.969	0.971	0.969	0.969	0.969	0.969	0.971
ON799084_Jun-2021_31_Bol_Russia_Bolotnoye_G4	0.957	0.962	0.964	0.959	0.96	0.971	0.953	0.962	0.964	0.969	0.971	0.971	0.969	0.964	0.978	0.969	0.978	0.971	0.973	0.976	0.973	0.969	0.696	0.971	0.971	0.971	0.971	0.971	0.971	0.973	0.973	0.973	0.973	0.969	0.969	0.966	0.966	0.967	0.967	0.966	0.967	0.967	0.969	0.971	0.969	0.969	0.969	0.969	0.971
ON799095_Jun-2021_45_Bol_Russia_Bolotnoye_G4	0.957	0.962	0.964	0.959	0.96	0.971	0.953	0.962	0.964	0.969	0.971	0.971	0.969	0.964	0.978	0.969	0.978	0.971	0.973	0.976	0.973	0.969	0.696	0.971	0.971	0.971	0.971	0.971	0.971	0.973	0.973	0.973	0.973	0.969	0.969	0.966	0.966	0.967	0.967	0.966	0.967	0.967	0.969	0.971	0.969	0.969	0.969	0.969	0.971
ON799100_Jun-2021_53_Bol_Russia_Bolotnoye_G4	0.957	0.962	0.964	0.959	0.96	0.971	0.953	0.962	0.964	0.969	0.971	0.971	0.969	0.964	0.978	0.969	0.978	0.971	0.973	0.976	0.973	0.969	0.696	0.971	0.971	0.971	0.971	0.971	0.971	0.973	0.973	0.973	0.973	0.969	0.969	0.966	0.966	0.967	0.967	0.966	0.967	0.967	0.969	0.971	0.969	0.969	0.969	0.969	0.971
ON799085_Jun-2021_32_Bol_Russia_Bolotnoye_G4	0.957	0.962	0.964	0.959	0.96	0.973	0.953	0.962	0.964	0.969	0.971	0.971	0.969	0.964	0.982	0.973	0.982	0.971	0.973	0.976	0.973	0.973	0.696	0.975	0.975	0.975	0.975	0.975	0.975	0.976	0.976	0.976	0.976	0.973	0.973	0.969	0.969	0.971	0.971	0.969	0.971	0.971	0.973	0.975	0.973	0.973	0.973	0.973	0.975
OP850723_Dec-2020_Tatarsk26_Russia_Tatarsk_G4	0.957	0.96	0.96	0.955	0.957	0.967	0.95	0.959	0.962	0.962	0.969	0.969	0.967	0.96	0.975	0.966	0.975	0.967	0.969	0.973	0.969	0.966	0.7	0.967	0.967	0.967	0.967	0.967	0.967	0.969	0.969	0.969	0.969	0.966	0.966	0.962	0.962	0.964	0.964	0.962	0.964	0.964	0.966	0.967	0.966	0.966	0.966	0.966	0.967
OP850744_Dec-2020_Tatarsk51_Russia_Tatarsk_G4	0.951	0.957	0.955	0.95	0.951	0.962	0.944	0.953	0.957	0.957	0.964	0.964	0.962	0.955	0.969	0.96	0.969	0.962	0.964	0.967	0.964	0.96	0.704	0.962	0.962	0.962	0.962	0.962	0.962	0.964	0.964	0.964	0.964	0.96	0.96	0.957	0.957	0.959	0.959	0.959	0.959	0.959	0.96	0.962	0.96	0.96	0.96	0.96	0.962
OP850747_Dec-2020_Tatarsk54_Russia_Tatarsk_G4	0.96	0.964	0.962	0.957	0.959	0.969	0.951	0.96	0.964	0.964	0.971	0.971	0.969	0.962	0.976	0.967	0.976	0.969	0.971	0.975	0.971	0.967	0.696	0.969	0.969	0.969	0.969	0.969	0.969	0.971	0.971	0.971	0.971	0.967	0.967	0.964	0.964	0.966	0.966	0.964	0.966	0.966	0.967	0.969	0.967	0.967	0.967	0.967	0.969
OP850759_Dec-2020_Toguchin9_Russia_Toguchin_G4	0.957	0.962	0.964	0.959	0.96	0.971	0.953	0.962	0.964	0.969	0.971	0.971	0.969	0.964	0.978	0.969	0.978	0.971	0.973	0.976	0.973	0.969	0.696	0.971	0.971	0.971	0.971	0.971	0.971	0.973	0.973	0.973	0.973	0.969	0.969	0.966	0.966	0.967	0.967	0.966	0.967	0.967	0.969	0.971	0.969	0.969	0.969	0.969	0.971
30_Barabinsk	0.959	0.964	0.966	0.96	0.962	0.973	0.955	0.964	0.966	0.967	0.973	0.973	0.971	0.966	0.98	0.971	0.98	0.973	0.975	0.978	0.975	0.971	0.696	0.973	0.973	0.973	0.973	0.973	0.973	0.975	0.975	0.975	0.975	0.971	0.971	0.967	0.967	0.969	0.969	0.967	0.969	0.969	0.971	0.973	0.971	0.971	0.971	0.971	0.973
31_Barabinsk	0.959	0.964	0.966	0.96	0.962	0.973	0.955	0.964	0.966	0.967	0.973	0.973	0.971	0.966	0.98	0.971	0.98	0.973	0.975	0.978	0.975	0.971	0.696	0.973	0.973	0.973	0.973	0.973	0.973	0.975	0.975	0.975	0.975	0.971	0.971	0.967	0.967	0.969	0.969	0.967	0.969	0.969	0.971	0.973	0.971	0.971	0.971	0.971	0.973
JQ686111_20-Feb-2010_NV13_Russia_Novosibirsk_G4	0.959	0.964	0.966	0.96	0.962	0.973	0.955	0.964	0.966	0.967	0.973	0.973	0.971	0.966	0.98	0.971	0.98	0.973	0.975	0.978	0.975	0.971	0.696	0.973	0.973	0.973	0.973	0.973	0.973	0.975	0.975	0.975	0.975	0.971	0.971	0.967	0.967	0.969	0.969	0.967	0.969	0.969	0.971	0.973	0.971	0.971	0.971	0.971	0.973
OL660268_Dec-2020_104_Razd_Russia_Razdolnoe_G4	0.959	0.964	0.966	0.96	0.962	0.973	0.955	0.964	0.966	0.967	0.973	0.973	0.971	0.966	0.98	0.971	0.98	0.973	0.975	0.978	0.975	0.971	0.696	0.973	0.973	0.973	0.973	0.973	0.973	0.975	0.975	0.975	0.975	0.971	0.971	0.967	0.967	0.969	0.969	0.967	0.969	0.969	0.971	0.973	0.971	0.971	0.971	0.971	0.973
OL660271_Dec-2020_115_Razd_Russia_Razdolnoe_G4	0.959	0.964	0.966	0.96	0.962	0.973	0.955	0.964	0.966	0.967	0.973	0.973	0.971	0.966	0.98	0.971	0.98	0.973	0.975	0.978	0.975	0.971	0.696	0.973	0.973	0.973	0.973	0.973	0.973	0.975	0.975	0.975	0.975	0.971	0.971	0.967	0.967	0.969	0.969	0.967	0.969	0.969	0.971	0.973	0.971	0.971	0.971	0.971	0.973
OL660272_Dec-2020_116_Razd_Russia_Razdolnoe_G4	0.959	0.964	0.966	0.96	0.962	0.973	0.955	0.964	0.966	0.967	0.973	0.973	0.971	0.966	0.98	0.971	0.98	0.973	0.975	0.978	0.975	0.971	0.696	0.973	0.973	0.973	0.973	0.973	0.973	0.975	0.975	0.975	0.975	0.971	0.971	0.967	0.967	0.969	0.969	0.967	0.969	0.969	0.971	0.973	0.971	0.971	0.971	0.971	0.973
OL660275_Dec-2020_119_Razd_Russia_Razdolnoe_G4	0.959	0.964	0.966	0.96	0.962	0.973	0.955	0.964	0.966	0.967	0.973	0.973	0.971	0.966	0.98	0.971	0.98	0.973	0.975	0.978	0.975	0.971	0.696	0.973	0.973	0.973	0.973	0.973	0.973	0.975	0.975	0.975	0.975	0.971	0.971	0.967	0.967	0.969	0.969	0.967	0.969	0.969	0.971	0.973	0.971	0.971	0.971	0.971	0.973
OL660280_Dec-2020_138_Razd_Russia_Razdolnoe_G4	0.959	0.964	0.966	0.96	0.962	0.973	0.955	0.964	0.966	0.967	0.973	0.973	0.971	0.966	0.98	0.971	0.98	0.973	0.975	0.978	0.975	0.971	0.696	0.973	0.973	0.973	0.973	0.973	0.973	0.975	0.975	0.975	0.975	0.971	0.971	0.967	0.967	0.969	0.969	0.967	0.969	0.969	0.971	0.973	0.971	0.971	0.971	0.971	0.973
OL660285_Dec-2020_143_Razd_Russia_Razdolnoe_G4	0.959	0.964	0.966	0.96	0.962	0.973	0.955	0.964	0.966	0.967	0.973	0.973	0.971	0.966	0.98	0.971	0.98	0.973	0.975	0.978	0.975	0.971	0.696	0.973	0.973	0.973	0.973	0.973	0.973	0.975	0.975	0.975	0.975	0.971	0.971	0.967	0.967	0.969	0.969	0.967	0.969	0.969	0.971	0.973	0.971	0.971	0.971	0.971	0.973
OL660286_Dec-2020_144_Razd_Russia_Razdolnoe_G4	0.959	0.964	0.966	0.96	0.962	0.973	0.955	0.964	0.966	0.967	0.973	0.973	0.971	0.966	0.98	0.971	0.98	0.973	0.975	0.978	0.975	0.971	0.696	0.973	0.973	0.973	0.973	0.973	0.973	0.975	0.975	0.975	0.975	0.971	0.971	0.967	0.967	0.969	0.969	0.967	0.969	0.969	0.971	0.973	0.971	0.971	0.971	0.971	0.973
OL660290_Dec-2020_158_Razd_Russia_Razdolnoe_G4	0.959	0.964	0.966	0.96	0.962	0.973	0.955	0.964	0.966	0.967	0.973	0.973	0.971	0.966	0.98	0.971	0.98	0.973	0.975	0.978	0.975	0.971	0.696	0.973	0.973	0.973	0.973	0.973	0.973	0.975	0.975	0.975	0.975	0.971	0.971	0.967	0.967	0.969	0.969	0.967	0.969	0.969	0.971	0.973	0.971	0.971	0.971	0.971	0.973
OL660296_Dec-2020_167_Razd_Russia_Razdolnoe_G4	0.959	0.964	0.966	0.96	0.962	0.973	0.955	0.964	0.966	0.967	0.973	0.973	0.971	0.966	0.98	0.971	0.98	0.973	0.975	0.978	0.975	0.971	0.696	0.973	0.973	0.973	0.973	0.973	0.973	0.975	0.975	0.975	0.975	0.971	0.971	0.967	0.967	0.969	0.969	0.967	0.969	0.969	0.971	0.973	0.971	0.971	0.971	0.971	0.973
OL660302_Dec-2020_179_Razd_Russia_Razdolnoe_G4	0.959	0.964	0.966	0.96	0.962	0.973	0.955	0.964	0.966	0.967	0.973	0.973	0.971	0.966	0.98	0.971	0.98	0.973	0.975	0.978	0.975	0.971	0.696	0.973	0.973	0.973	0.973	0.973	0.973	0.975	0.975	0.975	0.975	0.971	0.971	0.967	0.967	0.969	0.969	0.967	0.969	0.969	0.971	0.973	0.971	0.971	0.971	0.971	0.973
OL660306_Dec-2020_184_Razd_Russia_Razdolnoe_G4	0.959	0.964	0.966	0.96	0.962	0.973	0.955	0.964	0.966	0.967	0.973	0.973	0.971	0.966	0.98	0.971	0.98	0.973	0.975	0.978	0.975	0.971	0.696	0.973	0.973	0.973	0.973	0.973	0.973	0.975	0.975	0.975	0.975	0.971	0.971	0.967	0.967	0.969	0.969	0.967	0.969	0.969	0.971	0.973	0.971	0.971	0.971	0.971	0.973
OL660307_Dec-2020_185_Razd_Russia_Razdolnoe_G4	0.959	0.964	0.966	0.96	0.962	0.973	0.955	0.964	0.966	0.967	0.973	0.973	0.971	0.966	0.98	0.971	0.98	0.973	0.975	0.978	0.975	0.971	0.696	0.973	0.973	0.973	0.973	0.973	0.973	0.975	0.975	0.975	0.975	0.971	0.971	0.967	0.967	0.969	0.969	0.967	0.969	0.969	0.971	0.973	0.971	0.971	0.971	0.971	0.973
OL660309_Dec-2020_189_Razd_Russia_Razdolnoe_G4	0.959	0.964	0.966	0.96	0.962	0.973	0.955	0.964	0.966	0.967	0.973	0.973	0.971	0.966	0.98	0.971	0.98	0.973	0.975	0.978	0.975	0.971	0.696	0.973	0.973	0.973	0.973	0.973	0.973	0.975	0.975	0.975	0.975	0.971	0.971	0.967	0.967	0.969	0.969	0.967	0.969	0.969	0.971	0.973	0.971	0.971	0.971	0.971	0.973
OL660313_Dec-2020_195_Razd_Russia_Razdolnoe_G4	0.959	0.964	0.966	0.96	0.962	0.973	0.955	0.964	0.966	0.967	0.973	0.973	0.971	0.966	0.98	0.971	0.98	0.973	0.975	0.978	0.975	0.971	0.696	0.973	0.973	0.973	0.973	0.973	0.973	0.975	0.975	0.975	0.975	0.971	0.971	0.967	0.967	0.969	0.969	0.967	0.969	0.969	0.971	0.973	0.971	0.971	0.971	0.971	0.973
OL660346_Oct-2020_40m_Koch_Russia_Kochenevo_G4	0.959	0.964	0.966	0.96	0.962	0.973	0.955	0.964	0.966	0.967	0.973	0.973	0.971	0.966	0.98	0.971	0.98	0.973	0.975	0.978	0.975	0.971	0.696	0.973	0.973	0.973	0.973	0.973	0.973	0.975	0.975	0.975	0.975	0.971	0.971	0.967	0.967	0.969	0.969	0.967	0.969	0.969	0.971	0.973	0.971	0.971	0.971	0.971	0.973
OL660347_Oct-2020_50m_Koch_Russia_Kochenevo_G4	0.959	0.964	0.966	0.96	0.962	0.973	0.955	0.964	0.966	0.967	0.973	0.973	0.971	0.966	0.98	0.971	0.98	0.973	0.975	0.978	0.975	0.971	0.696	0.973	0.973	0.973	0.973	0.973	0.973	0.975	0.975	0.975	0.975	0.971	0.971	0.967	0.967	0.969	0.969	0.967	0.969	0.969	0.971	0.973	0.971	0.971	0.971	0.971	0.973
OL660349_Oct-2020_54m_Koch_Russia_Kochenevo_G4	0.959	0.964	0.966	0.96	0.962	0.973	0.955	0.964	0.966	0.967	0.973	0.973	0.971	0.966	0.98	0.971	0.98	0.973	0.975	0.978	0.975	0.971	0.696	0.973	0.973	0.973	0.973	0.973	0.973	0.975	0.975	0.975	0.975	0.971	0.971	0.967	0.967	0.969	0.969	0.967	0.969	0.969	0.971	0.973	0.971	0.971	0.971	0.971	0.973
OL660374_Oct-2020_19_Koch_Russia_Kochenevo_G4	0.959	0.964	0.966	0.96	0.962	0.973	0.955	0.964	0.966	0.967	0.973	0.973	0.971	0.966	0.98	0.971	0.98	0.973	0.975	0.978	0.975	0.971	0.696	0.973	0.973	0.973	0.973	0.973	0.973	0.975	0.975	0.975	0.975	0.971	0.971	0.967	0.967	0.969	0.969	0.967	0.969	0.969	0.971	0.973	0.971	0.971	0.971	0.971	0.973
OL660375_Oct-2020_19-4_Koch_Russia_Kochenevo_G4	0.959	0.964	0.966	0.96	0.962	0.973	0.955	0.964	0.966	0.967	0.973	0.973	0.971	0.966	0.98	0.971	0.98	0.973	0.975	0.978	0.975	0.971	0.696	0.973	0.973	0.973	0.973	0.973	0.973	0.975	0.975	0.975	0.975	0.971	0.971	0.967	0.967	0.969	0.969	0.967	0.969	0.969	0.971	0.973	0.971	0.971	0.971	0.971	0.973
OL660391_Oct-2020_54_Koch_Russia_Kochenevo_G4	0.959	0.964	0.966	0.96	0.962	0.973	0.955	0.964	0.966	0.967	0.973	0.973	0.971	0.966	0.98	0.971	0.98	0.973	0.975	0.978	0.975	0.971	0.696	0.973	0.973	0.973	0.973	0.973	0.973	0.975	0.975	0.975	0.975	0.971	0.971	0.967	0.967	0.969	0.969	0.967	0.969	0.969	0.971	0.973	0.971	0.971	0.971	0.971	0.973
ON799065_Jun-2021_03_Bol_Russia_Bolotnoye_G4	0.959	0.964	0.966	0.96	0.962	0.973	0.955	0.964	0.966	0.967	0.973	0.973	0.971	0.966	0.98	0.971	0.98	0.973	0.975	0.978	0.975	0.971	0.696	0.973	0.973	0.973	0.973	0.973	0.973	0.975	0.975	0.975	0.975	0.971	0.971	0.967	0.967	0.969	0.969	0.967	0.969	0.969	0.971	0.973	0.971	0.971	0.971	0.971	0.973
ON799076_Jun-2021_21_Bol_Russia_Bolotnoye_G4	0.959	0.964	0.966	0.96	0.962	0.973	0.955	0.964	0.966	0.967	0.973	0.973	0.971	0.966	0.98	0.971	0.98	0.973	0.975	0.978	0.975	0.971	0.696	0.973	0.973	0.973	0.973	0.973	0.973	0.975	0.975	0.975	0.975	0.971	0.971	0.967	0.967	0.969	0.969	0.967	0.969	0.969	0.971	0.973	0.971	0.971	0.971	0.971	0.973
ON799083_Jun-2021_30_Bol_Russia_Bolotnoye_G4	0.959	0.964	0.966	0.96	0.962	0.973	0.955	0.964	0.966	0.967	0.973	0.973	0.971	0.966	0.98	0.971	0.98	0.973	0.975	0.978	0.975	0.971	0.696	0.973	0.973	0.973	0.973	0.973	0.973	0.975	0.975	0.975	0.975	0.971	0.971	0.967	0.967	0.969	0.969	0.967	0.969	0.969	0.971	0.973	0.971	0.971	0.971	0.971	0.973
ON799106_Jun-2021_59_Bol_Russia_Bolotnoye_G4	0.959	0.964	0.966	0.96	0.962	0.973	0.955	0.964	0.966	0.967	0.973	0.973	0.971	0.966	0.98	0.971	0.98	0.973	0.975	0.978	0.975	0.971	0.696	0.973	0.973	0.973	0.973	0.973	0.973	0.975	0.975	0.975	0.975	0.971	0.971	0.967	0.967	0.969	0.969	0.967	0.969	0.969	0.971	0.973	0.971	0.971	0.971	0.971	0.973
OP850765_Dec-2020_Toguchin15_Russia_Toguchin_G4	0.959	0.964	0.966	0.96	0.962	0.973	0.955	0.964	0.966	0.967	0.973	0.973	0.971	0.966	0.98	0.971	0.98	0.973	0.975	0.978	0.975	0.971	0.696	0.973	0.973	0.973	0.973	0.973	0.973	0.975	0.975	0.975	0.975	0.971	0.971	0.967	0.967	0.969	0.969	0.967	0.969	0.969	0.971	0.973	0.971	0.971	0.971	0.971	0.973
Kochenevo13M	0.959	0.964	0.966	0.96	0.962	0.973	0.955	0.964	0.966	0.967	0.973	0.973	0.971	0.966	0.98	0.971	0.98	0.973	0.975	0.978	0.975	0.971	0.696	0.973	0.973	0.973	0.973	0.973	0.973	0.975	0.975	0.975	0.975	0.971	0.971	0.967	0.967	0.969	0.969	0.967	0.969	0.969	0.971	0.973	0.971	0.971	0.971	0.971	0.973
Kochenevo6	0.959	0.964	0.966	0.96	0.962	0.973	0.955	0.964	0.966	0.967	0.973	0.973	0.971	0.966	0.98	0.971	0.98	0.973	0.975	0.978	0.975	0.971	0.696	0.973	0.973	0.973	0.973	0.973	0.973	0.975	0.975	0.975	0.975	0.971	0.971	0.967	0.967	0.969	0.969	0.967	0.969	0.969	0.971	0.973	0.971	0.971	0.971	0.971	0.973
Kochenevo2M	0.959	0.964	0.966	0.96	0.962	0.973	0.955	0.964	0.966	0.967	0.973	0.973	0.971	0.966	0.98	0.971	0.98	0.973	0.975	0.978	0.975	0.971	0.696	0.973	0.973	0.973	0.973	0.973	0.973	0.975	0.975	0.975	0.975	0.971	0.971	0.967	0.967	0.969	0.969	0.967	0.969	0.969	0.971	0.973	0.971	0.971	0.971	0.971	0.973
Kochenevo4_1N	0.959	0.964	0.966	0.96	0.962	0.973	0.955	0.964	0.966	0.967	0.973	0.973	0.971	0.966	0.98	0.971	0.98	0.973	0.975	0.978	0.975	0.971	0.696	0.973	0.973	0.973	0.973	0.973	0.973	0.975	0.975	0.975	0.975	0.971	0.971	0.967	0.967	0.969	0.969	0.967	0.969	0.969	0.971	0.973	0.971	0.971	0.971	0.971	0.973
Kochenevo5_1N	0.959	0.964	0.966	0.96	0.962	0.973	0.955	0.964	0.966	0.967	0.973	0.973	0.971	0.966	0.98	0.971	0.98	0.973	0.975	0.978	0.975	0.971	0.696	0.973	0.973	0.973	0.973	0.973	0.973	0.975	0.975	0.975	0.975	0.971	0.971	0.967	0.967	0.969	0.969	0.967	0.969	0.969	0.971	0.973	0.971	0.971	0.971	0.971	0.973
Kochenevo7_chast_hoz	0.959	0.964	0.966	0.96	0.962	0.973	0.955	0.964	0.966	0.967	0.973	0.973	0.971	0.966	0.98	0.971	0.98	0.973	0.975	0.978	0.975	0.971	0.696	0.973	0.973	0.973	0.973	0.973	0.973	0.975	0.975	0.975	0.975	0.971	0.971	0.967	0.967	0.969	0.969	0.967	0.969	0.969	0.971	0.973	0.971	0.971	0.971	0.971	0.973
JQ353641_2010_1S-c15_Russia	0.959	0.964	0.966	0.96	0.962	0.973	0.955	0.964	0.966	0.967	0.973	0.973	0.971	0.966	0.98	0.971	0.98	0.973	0.975	0.978	0.975	0.971	0.696	0.973	0.973	0.973	0.973	0.973	0.973	0.975	0.975	0.975	0.975	0.971	0.971	0.967	0.967	0.969	0.969	0.967	0.969	0.969	0.971	0.973	0.971	0.971	0.971	0.971	0.973
JQ353647_2010_1S-c20_Russia	0.959	0.964	0.966	0.96	0.962	0.973	0.955	0.964	0.966	0.967	0.973	0.973	0.971	0.966	0.98	0.971	0.98	0.973	0.975	0.978	0.975	0.971	0.696	0.973	0.973	0.973	0.973	0.973	0.973	0.975	0.975	0.975	0.975	0.971	0.971	0.967	0.967	0.969	0.969	0.967	0.969	0.969	0.971	0.973	0.971	0.971	0.971	0.971	0.973
OL660352_Oct-2020_44i_Koch_Russia_Kochenevo_G4	0.959	0.964	0.966	0.96	0.962	0.973	0.955	0.964	0.966	0.967	0.973	0.973	0.971	0.966	0.98	0.971	0.98	0.973	0.975	0.978	0.975	0.971	0.696	0.973	0.973	0.973	0.973	0.973	0.973	0.975	0.975	0.975	0.975	0.971	0.971	0.967	0.967	0.969	0.969	0.967	0.969	0.969	0.971	0.973	0.971	0.971	0.971	0.971	0.973
OP850711_Dec-2020_Tatarsk12_Russia_Tatarsk_G4	0.959	0.964	0.966	0.96	0.962	0.973	0.955	0.964	0.966	0.967	0.973	0.973	0.971	0.966	0.98	0.971	0.98	0.973	0.975	0.978	0.975	0.971	0.696	0.973	0.973	0.973	0.973	0.973	0.973	0.975	0.975	0.975	0.975	0.971	0.971	0.967	0.967	0.969	0.969	0.967	0.969	0.969	0.971	0.973	0.971	0.971	0.971	0.971	0.973
OP850722_Dec-2020_Tatarsk24_Russia_Tatarsk_G4	0.959	0.964	0.966	0.96	0.962	0.973	0.955	0.964	0.966	0.967	0.973	0.973	0.971	0.966	0.98	0.971	0.98	0.973	0.975	0.978	0.975	0.971	0.696	0.973	0.973	0.973	0.973	0.973	0.973	0.975	0.975	0.975	0.975	0.971	0.971	0.967	0.967	0.969	0.969	0.967	0.969	0.969	0.971	0.973	0.971	0.971	0.971	0.971	0.973
OP850726_Dec-2020_Tatarsk30_Russia_Tatarsk_G4	0.959	0.964	0.966	0.96	0.962	0.973	0.955	0.964	0.966	0.967	0.973	0.973	0.971	0.966	0.98	0.971	0.98	0.973	0.975	0.978	0.975	0.971	0.696	0.973	0.973	0.973	0.973	0.973	0.973	0.975	0.975	0.975	0.975	0.971	0.971	0.967	0.967	0.969	0.969	0.967	0.969	0.969	0.971	0.973	0.971	0.971	0.971	0.971	0.973
OP850750_Dec-2020_Tatarsk57_Russia_Tatarsk_G4	0.959	0.964	0.966	0.96	0.962	0.973	0.955	0.964	0.966	0.967	0.973	0.973	0.971	0.966	0.98	0.971	0.98	0.973	0.975	0.978	0.975	0.971	0.696	0.973	0.973	0.973	0.973	0.973	0.973	0.975	0.975	0.975	0.975	0.971	0.971	0.967	0.967	0.969	0.969	0.967	0.969	0.969	0.971	0.973	0.971	0.971	0.971	0.971	0.973
Kochenevo44Izv	0.959	0.964	0.966	0.96	0.962	0.973	0.955	0.964	0.966	0.967	0.973	0.973	0.971	0.966	0.98	0.971	0.98	0.973	0.975	0.978	0.975	0.971	0.696	0.973	0.973	0.973	0.973	0.973	0.973	0.975	0.975	0.975	0.975	0.971	0.971	0.967	0.967	0.969	0.969	0.967	0.969	0.969	0.971	0.973	0.971	0.971	0.971	0.971	0.973
OK945966_KAZ	0.959	0.964	0.966	0.96	0.962	0.973	0.955	0.964	0.966	0.967	0.973	0.973	0.971	0.966	0.98	0.971	0.98	0.973	0.975	0.978	0.975	0.971	0.696	0.973	0.973	0.973	0.973	0.973	0.973	0.975	0.975	0.975	0.975	0.971	0.971	0.967	0.967	0.969	0.969	0.967	0.969	0.969	0.971	0.973	0.971	0.971	0.971	0.971	0.973
OL660222_Dec-2020_2_Razd_Russia_Razdolnoe_G4	0.959	0.964	0.966	0.96	0.962	0.973	0.955	0.964	0.966	0.967	0.973	0.973	0.971	0.966	0.98	0.971	0.98	0.973	0.975	0.978	0.975	0.971	0.696	0.973	0.973	0.973	0.973	0.973	0.973	0.975	0.975	0.975	0.975	0.971	0.971	0.967	0.967	0.969	0.969	0.967	0.969	0.969	0.971	0.973	0.971	0.971	0.971	0.971	0.973
OL660234_Dec-2020_44_Razd_Russia_Razdolnoe_G4	0.959	0.964	0.966	0.96	0.962	0.973	0.955	0.964	0.966	0.967	0.973	0.973	0.971	0.966	0.98	0.971	0.98	0.973	0.975	0.978	0.975	0.971	0.696	0.973	0.973	0.973	0.973	0.973	0.973	0.975	0.975	0.975	0.975	0.971	0.971	0.967	0.967	0.969	0.969	0.967	0.969	0.969	0.971	0.973	0.971	0.971	0.971	0.971	0.973
OL660243_Dec-2020_67_Razd_Russia_Razdolnoe_G4	0.959	0.964	0.966	0.96	0.962	0.973	0.955	0.964	0.966	0.967	0.973	0.973	0.971	0.966	0.98	0.971	0.98	0.973	0.975	0.978	0.975	0.971	0.696	0.973	0.973	0.973	0.973	0.973	0.973	0.975	0.975	0.975	0.975	0.971	0.971	0.967	0.967	0.969	0.969	0.967	0.969	0.969	0.971	0.973	0.971	0.971	0.971	0.971	0.973
OL660244_Dec-2020_68_Razd_Russia_Razdolnoe_G4	0.959	0.964	0.966	0.96	0.962	0.973	0.955	0.964	0.966	0.967	0.973	0.973	0.971	0.966	0.98	0.971	0.98	0.973	0.975	0.978	0.975	0.971	0.696	0.973	0.973	0.973	0.973	0.973	0.973	0.975	0.975	0.975	0.975	0.971	0.971	0.967	0.967	0.969	0.969	0.967	0.969	0.969	0.971	0.973	0.971	0.971	0.971	0.971	0.973
OL660251_Dec-2020_82_Razd_Russia_Razdolnoe_G4	0.96	0.966	0.967	0.962	0.964	0.973	0.957	0.966	0.967	0.969	0.975	0.975	0.973	0.967	0.982	0.973	0.982	0.975	0.976	0.98	0.976	0.973	0.696	0.975	0.975	0.975	0.975	0.975	0.975	0.976	0.976	0.976	0.976	0.973	0.973	0.969	0.969	0.971	0.971	0.969	0.971	0.971	0.973	0.975	0.973	0.973	0.973	0.973	0.975
OL660256_Dec-2020_90_Razd_Russia_Razdolnoe_G4	0.959	0.964	0.966	0.96	0.962	0.973	0.955	0.964	0.966	0.967	0.973	0.973	0.971	0.966	0.98	0.971	0.98	0.973	0.975	0.978	0.975	0.971	0.696	0.973	0.973	0.973	0.973	0.973	0.973	0.975	0.975	0.975	0.975	0.971	0.971	0.967	0.967	0.969	0.969	0.967	0.969	0.969	0.971	0.973	0.971	0.971	0.971	0.971	0.973
OL660386_Oct-2020_40_Koch_Russia_Kochenevo_G4	0.959	0.964	0.966	0.96	0.962	0.973	0.955	0.964	0.966	0.967	0.973	0.973	0.971	0.966	0.98	0.971	0.98	0.973	0.975	0.978	0.975	0.971	0.696	0.973	0.973	0.973	0.973	0.973	0.973	0.975	0.975	0.975	0.975	0.971	0.971	0.967	0.967	0.969	0.969	0.967	0.969	0.969	0.971	0.973	0.971	0.971	0.971	0.971	0.973
OL660388_Oct-2020_50_Koch_Russia_Kochenevo_G4	0.959	0.964	0.966	0.96	0.962	0.973	0.955	0.964	0.966	0.967	0.973	0.973	0.971	0.966	0.98	0.971	0.98	0.973	0.975	0.978	0.975	0.971	0.696	0.973	0.973	0.973	0.973	0.973	0.973	0.975	0.975	0.975	0.975	0.971	0.971	0.967	0.967	0.969	0.969	0.967	0.969	0.969	0.971	0.973	0.971	0.971	0.971	0.971	0.973
ON799064_Jun-2021_02_Bol_Russia_Bolotnoye_G4	0.959	0.964	0.966	0.96	0.962	0.973	0.955	0.964	0.966	0.967	0.973	0.973	0.971	0.966	0.98	0.971	0.98	0.973	0.975	0.978	0.975	0.971	0.696	0.973	0.973	0.973	0.973	0.973	0.973	0.975	0.975	0.975	0.975	0.971	0.971	0.967	0.967	0.969	0.969	0.967	0.969	0.969	0.971	0.973	0.971	0.971	0.971	0.971	0.973
ON799088_Jun-2021_35_Bol_Russia_Bolotnoye_G4	0.959	0.964	0.966	0.96	0.962	0.973	0.955	0.964	0.966	0.967	0.973	0.973	0.971	0.966	0.98	0.971	0.98	0.973	0.975	0.978	0.975	0.971	0.696	0.973	0.973	0.973	0.973	0.973	0.973	0.975	0.975	0.975	0.975	0.971	0.971	0.967	0.967	0.969	0.969	0.967	0.969	0.969	0.971	0.973	0.971	0.971	0.971	0.971	0.973
ON799089_Jun-2021_37_Bol_Russia_Bolotnoye_G4	0.959	0.964	0.966	0.96	0.962	0.973	0.955	0.964	0.966	0.967	0.973	0.973	0.971	0.966	0.98	0.971	0.98	0.973	0.975	0.978	0.975	0.971	0.696	0.973	0.973	0.973	0.973	0.973	0.973	0.975	0.975	0.975	0.975	0.971	0.971	0.967	0.967	0.969	0.969	0.967	0.969	0.969	0.971	0.973	0.971	0.971	0.971	0.971	0.973
ON799092_Jun-2021_41_Bol_Russia_Bolotnoye_G4	0.959	0.964	0.966	0.96	0.962	0.973	0.955	0.964	0.966	0.967	0.973	0.973	0.971	0.966	0.98	0.971	0.98	0.973	0.975	0.978	0.975	0.971	0.696	0.973	0.973	0.973	0.973	0.973	0.973	0.975	0.975	0.975	0.975	0.971	0.971	0.967	0.967	0.969	0.969	0.967	0.969	0.969	0.971	0.973	0.971	0.971	0.971	0.971	0.973
ON799093_Jun-2021_42_Bol_Russia_Bolotnoye_G4	0.959	0.964	0.966	0.96	0.962	0.973	0.955	0.964	0.966	0.967	0.973	0.973	0.971	0.966	0.98	0.971	0.98	0.973	0.975	0.978	0.975	0.971	0.696	0.973	0.973	0.973	0.973	0.973	0.973	0.975	0.975	0.975	0.975	0.971	0.971	0.967	0.967	0.969	0.969	0.967	0.969	0.969	0.971	0.973	0.971	0.971	0.971	0.971	0.973
ON799101_Jun-2021_54_Bol_Russia_Bolotnoye_G4	0.959	0.964	0.966	0.96	0.962	0.973	0.955	0.964	0.966	0.967	0.973	0.973	0.971	0.966	0.98	0.971	0.98	0.973	0.975	0.978	0.975	0.971	0.696	0.973	0.973	0.973	0.973	0.973	0.973	0.975	0.975	0.975	0.975	0.971	0.971	0.967	0.967	0.969	0.969	0.967	0.969	0.969	0.971	0.973	0.971	0.971	0.971	0.971	0.973
OP850729_Dec-2020_Tatarsk33_Russia_Tatarsk_G4	0.959	0.964	0.966	0.96	0.962	0.973	0.955	0.964	0.966	0.967	0.973	0.973	0.971	0.966	0.98	0.971	0.98	0.973	0.975	0.978	0.975	0.971	0.696	0.973	0.973	0.973	0.973	0.973	0.973	0.975	0.975	0.975	0.975	0.971	0.971	0.967	0.967	0.969	0.969	0.967	0.969	0.969	0.971	0.973	0.971	0.971	0.971	0.971	0.973
ON799066_Jun-2021_04_Bol_Russia_Bolotnoye_G4	0.957	0.962	0.962	0.957	0.959	0.969	0.951	0.96	0.962	0.964	0.969	0.969	0.967	0.962	0.976	0.967	0.976	0.969	0.971	0.975	0.971	0.967	0.7	0.969	0.969	0.969	0.969	0.969	0.969	0.971	0.971	0.971	0.971	0.967	0.967	0.964	0.964	0.966	0.966	0.964	0.966	0.966	0.967	0.969	0.967	0.967	0.967	0.967	0.969
ON799075_Jun-2021_20_Bol_Russia_Bolotnoye_G4	0.96	0.966	0.967	0.962	0.964	0.973	0.957	0.966	0.967	0.969	0.975	0.975	0.973	0.967	0.982	0.973	0.982	0.975	0.976	0.98	0.976	0.973	0.696	0.975	0.975	0.975	0.975	0.975	0.975	0.976	0.976	0.976	0.976	0.973	0.973	0.969	0.969	0.971	0.971	0.969	0.971	0.971	0.973	0.975	0.973	0.973	0.973	0.973	0.975
OP850704_Dec-2020_Tatarsk4_Russia_Tatarsk_G4	0.959	0.964	0.966	0.96	0.962	0.973	0.955	0.964	0.966	0.967	0.973	0.973	0.971	0.966	0.98	0.971	0.98	0.973	0.975	0.978	0.975	0.971	0.696	0.973	0.973	0.973	0.973	0.973	0.973	0.975	0.975	0.975	0.975	0.971	0.971	0.967	0.967	0.969	0.969	0.967	0.969	0.969	0.971	0.973	0.971	0.971	0.971	0.971	0.973
OP850705_Dec-2020_Tatarsk5_Russia_Tatarsk_G4	0.959	0.964	0.966	0.96	0.962	0.973	0.955	0.964	0.966	0.967	0.973	0.973	0.971	0.966	0.98	0.971	0.98	0.973	0.975	0.978	0.975	0.971	0.696	0.973	0.973	0.973	0.973	0.973	0.973	0.975	0.975	0.975	0.975	0.971	0.971	0.967	0.967	0.969	0.969	0.967	0.969	0.969	0.971	0.973	0.971	0.971	0.971	0.971	0.973
OP850748_Dec-2020_Tatarsk55_Russia_Tatarsk_G4	0.959	0.964	0.966	0.96	0.962	0.973	0.955	0.964	0.966	0.967	0.973	0.973	0.971	0.966	0.98	0.971	0.98	0.973	0.975	0.978	0.975	0.971	0.696	0.973	0.973	0.973	0.973	0.973	0.973	0.975	0.975	0.975	0.975	0.971	0.971	0.967	0.967	0.969	0.969	0.967	0.969	0.969	0.971	0.973	0.971	0.971	0.971	0.971	0.973
OP850717_Dec-2020_Tatarsk19_Russia_Tatarsk_G4	0.959	0.964	0.966	0.96	0.962	0.973	0.955	0.964	0.966	0.967	0.973	0.973	0.971	0.966	0.98	0.971	0.98	0.973	0.975	0.978	0.975	0.971	0.696	0.973	0.973	0.973	0.973	0.973	0.973	0.975	0.975	0.975	0.975	0.971	0.971	0.967	0.967	0.969	0.969	0.967	0.969	0.969	0.971	0.973	0.971	0.971	0.971	0.971	0.973
OP850737_Dec-2020_Tatarsk43_Russia_Tatarsk_G4	0.959	0.964	0.966	0.96	0.962	0.973	0.955	0.964	0.966	0.967	0.973	0.973	0.971	0.966	0.98	0.971	0.98	0.973	0.975	0.978	0.975	0.971	0.696	0.973	0.973	0.973	0.973	0.973	0.973	0.975	0.975	0.975	0.975	0.971	0.971	0.967	0.967	0.969	0.969	0.967	0.969	0.969	0.971	0.973	0.971	0.971	0.971	0.971	0.973
OP850739_Dec-2020_Tatarsk45_Russia_Tatarsk_G4	0.959	0.964	0.966	0.96	0.962	0.973	0.955	0.964	0.966	0.967	0.973	0.973	0.971	0.966	0.98	0.971	0.98	0.973	0.975	0.978	0.975	0.971	0.696	0.973	0.973	0.973	0.973	0.973	0.973	0.975	0.975	0.975	0.975	0.971	0.971	0.967	0.967	0.969	0.969	0.967	0.969	0.969	0.971	0.973	0.971	0.971	0.971	0.971	0.973
OP850764_Dec-2020_Toguchin14_Russia_Toguchin_G4	0.959	0.964	0.966	0.96	0.962	0.973	0.955	0.964	0.966	0.967	0.973	0.973	0.971	0.966	0.98	0.971	0.98	0.973	0.975	0.978	0.975	0.971	0.696	0.973	0.973	0.973	0.973	0.973	0.973	0.975	0.975	0.975	0.975	0.971	0.971	0.967	0.967	0.969	0.969	0.967	0.969	0.969	0.971	0.973	0.971	0.971	0.971	0.971	0.973
Kochenevo21_chast_hoz	0.959	0.964	0.966	0.96	0.962	0.973	0.955	0.964	0.966	0.967	0.973	0.973	0.971	0.966	0.98	0.971	0.98	0.973	0.975	0.978	0.975	0.971	0.696	0.973	0.973	0.973	0.973	0.973	0.973	0.975	0.975	0.975	0.975	0.971	0.971	0.967	0.967	0.969	0.969	0.967	0.969	0.969	0.971	0.973	0.971	0.971	0.971	0.971	0.973
04_Barabinsk	0.957	0.962	0.964	0.959	0.96	0.973	0.953	0.962	0.964	0.966	0.971	0.971	0.969	0.964	0.978	0.969	0.978	0.971	0.973	0.976	0.973	0.969	0.695	0.971	0.971	0.971	0.971	0.971	0.971	0.973	0.973	0.973	0.973	0.969	0.969	0.966	0.966	0.967	0.967	0.966	0.967	0.967	0.969	0.971	0.969	0.969	0.969	0.969	0.971
05_Barabinsk	0.957	0.962	0.964	0.959	0.96	0.973	0.953	0.962	0.964	0.966	0.971	0.971	0.969	0.964	0.978	0.969	0.978	0.971	0.973	0.976	0.973	0.969	0.695	0.971	0.971	0.971	0.971	0.971	0.971	0.973	0.973	0.973	0.973	0.969	0.969	0.966	0.966	0.967	0.967	0.966	0.967	0.967	0.969	0.971	0.969	0.969	0.969	0.969	0.971
07_Barabinsk	0.957	0.962	0.964	0.959	0.96	0.973	0.953	0.962	0.964	0.966	0.971	0.971	0.969	0.964	0.978	0.969	0.978	0.971	0.973	0.976	0.973	0.969	0.695	0.971	0.971	0.971	0.971	0.971	0.971	0.973	0.973	0.973	0.973	0.969	0.969	0.966	0.966	0.967	0.967	0.966	0.967	0.967	0.969	0.971	0.969	0.969	0.969	0.969	0.971
11_Barabinsk	0.957	0.962	0.964	0.959	0.96	0.973	0.953	0.962	0.964	0.966	0.971	0.971	0.969	0.964	0.978	0.969	0.978	0.971	0.973	0.976	0.973	0.969	0.695	0.971	0.971	0.971	0.971	0.971	0.971	0.973	0.973	0.973	0.973	0.969	0.969	0.966	0.966	0.967	0.967	0.966	0.967	0.967	0.969	0.971	0.969	0.969	0.969	0.969	0.971
12_Barabinsk	0.957	0.962	0.964	0.959	0.96	0.973	0.953	0.962	0.964	0.966	0.971	0.971	0.969	0.964	0.978	0.969	0.978	0.971	0.973	0.976	0.973	0.969	0.695	0.971	0.971	0.971	0.971	0.971	0.971	0.973	0.973	0.973	0.973	0.969	0.969	0.966	0.966	0.967	0.967	0.966	0.967	0.967	0.969	0.971	0.969	0.969	0.969	0.969	0.971
13_Barabinsk2	0.957	0.962	0.964	0.959	0.96	0.973	0.953	0.962	0.964	0.966	0.971	0.971	0.969	0.964	0.978	0.969	0.978	0.971	0.973	0.976	0.973	0.969	0.695	0.971	0.971	0.971	0.971	0.971	0.971	0.973	0.973	0.973	0.973	0.969	0.969	0.966	0.966	0.967	0.967	0.966	0.967	0.967	0.969	0.971	0.969	0.969	0.969	0.969	0.971
18_Barabinsk	0.957	0.962	0.964	0.959	0.96	0.973	0.953	0.962	0.964	0.966	0.971	0.971	0.969	0.964	0.978	0.969	0.978	0.971	0.973	0.976	0.973	0.969	0.695	0.971	0.971	0.971	0.971	0.971	0.971	0.973	0.973	0.973	0.973	0.969	0.969	0.966	0.966	0.967	0.967	0.966	0.967	0.967	0.969	0.971	0.969	0.969	0.969	0.969	0.971
19_Barabinsk	0.957	0.962	0.964	0.959	0.96	0.973	0.953	0.962	0.964	0.966	0.971	0.971	0.969	0.964	0.978	0.969	0.978	0.971	0.973	0.976	0.973	0.969	0.695	0.971	0.971	0.971	0.971	0.971	0.971	0.973	0.973	0.973	0.973	0.969	0.969	0.966	0.966	0.967	0.967	0.966	0.967	0.967	0.969	0.971	0.969	0.969	0.969	0.969	0.971
29_Barabinsk	0.957	0.962	0.964	0.959	0.96	0.973	0.953	0.962	0.964	0.966	0.971	0.971	0.969	0.964	0.978	0.969	0.978	0.971	0.973	0.976	0.973	0.969	0.695	0.971	0.971	0.971	0.971	0.971	0.971	0.973	0.973	0.973	0.973	0.969	0.969	0.966	0.966	0.967	0.967	0.966	0.967	0.967	0.969	0.971	0.969	0.969	0.969	0.969	0.971
33_Barabinsk	0.957	0.962	0.964	0.959	0.96	0.973	0.953	0.962	0.964	0.966	0.971	0.971	0.969	0.964	0.978	0.969	0.978	0.971	0.973	0.976	0.973	0.969	0.695	0.971	0.971	0.971	0.971	0.971	0.971	0.973	0.973	0.973	0.973	0.969	0.969	0.966	0.966	0.967	0.967	0.966	0.967	0.967	0.969	0.971	0.969	0.969	0.969	0.969	0.971
06_Barabinsk	0.957	0.962	0.964	0.959	0.96	0.973	0.953	0.962	0.964	0.966	0.971	0.971	0.969	0.964	0.978	0.969	0.978	0.971	0.973	0.976	0.973	0.969	0.695	0.971	0.971	0.971	0.971	0.971	0.971	0.973	0.973	0.973	0.973	0.969	0.969	0.966	0.966	0.967	0.967	0.966	0.967	0.967	0.969	0.971	0.969	0.969	0.969	0.969	0.971
09_Barabinsk	0.955	0.96	0.962	0.957	0.959	0.971	0.951	0.96	0.962	0.964	0.969	0.969	0.967	0.962	0.976	0.967	0.976	0.969	0.971	0.975	0.971	0.967	0.695	0.969	0.969	0.969	0.969	0.969	0.969	0.971	0.971	0.971	0.971	0.967	0.967	0.964	0.964	0.966	0.966	0.964	0.966	0.966	0.967	0.969	0.967	0.967	0.967	0.967	0.969
10_Barabinsk	0.953	0.959	0.96	0.955	0.957	0.969	0.95	0.959	0.96	0.964	0.967	0.967	0.966	0.96	0.975	0.966	0.975	0.967	0.969	0.973	0.969	0.966	0.693	0.967	0.967	0.967	0.967	0.967	0.967	0.969	0.969	0.969	0.969	0.966	0.966	0.962	0.962	0.964	0.964	0.962	0.966	0.964	0.966	0.967	0.966	0.966	0.966	0.966	0.967
13_Barabinsk	0.951	0.96	0.96	0.955	0.957	0.967	0.95	0.959	0.959	0.96	0.966	0.966	0.964	0.959	0.973	0.964	0.973	0.966	0.967	0.971	0.967	0.964	0.695	0.966	0.966	0.966	0.966	0.966	0.966	0.967	0.967	0.967	0.967	0.964	0.964	0.96	0.96	0.962	0.962	0.96	0.962	0.962	0.964	0.966	0.964	0.964	0.964	0.964	0.966
14_Barabinsk	0.957	0.962	0.964	0.959	0.96	0.973	0.953	0.962	0.964	0.966	0.971	0.971	0.969	0.964	0.978	0.969	0.978	0.971	0.973	0.976	0.973	0.969	0.695	0.971	0.971	0.971	0.971	0.971	0.971	0.973	0.973	0.973	0.973	0.969	0.969	0.966	0.966	0.967	0.967	0.966	0.967	0.967	0.969	0.971	0.969	0.969	0.969	0.969	0.971
16_Barabinsk	0.957	0.962	0.964	0.959	0.96	0.973	0.953	0.962	0.964	0.966	0.971	0.971	0.969	0.964	0.978	0.969	0.978	0.971	0.973	0.976	0.973	0.969	0.695	0.971	0.971	0.971	0.971	0.971	0.971	0.973	0.973	0.973	0.973	0.969	0.969	0.966	0.966	0.967	0.967	0.966	0.967	0.967	0.969	0.971	0.969	0.969	0.969	0.969	0.971
25_Barabinsk	0.955	0.96	0.962	0.957	0.959	0.971	0.951	0.96	0.962	0.966	0.969	0.969	0.967	0.962	0.976	0.967	0.976	0.969	0.971	0.975	0.971	0.967	0.693	0.969	0.969	0.969	0.969	0.969	0.969	0.971	0.971	0.971	0.971	0.967	0.967	0.964	0.964	0.966	0.966	0.964	0.967	0.966	0.967	0.969	0.967	0.967	0.967	0.967	0.969
32_Barabinsk	0.955	0.96	0.962	0.957	0.959	0.971	0.951	0.96	0.962	0.964	0.969	0.969	0.967	0.962	0.976	0.967	0.976	0.969	0.971	0.975	0.971	0.967	0.695	0.969	0.969	0.969	0.969	0.969	0.969	0.971	0.971	0.971	0.971	0.967	0.967	0.964	0.964	0.966	0.966	0.964	0.966	0.966	0.967	0.969	0.967	0.967	0.967	0.967	0.969
35_Barabinsk	0.955	0.96	0.962	0.957	0.959	0.971	0.951	0.96	0.962	0.964	0.969	0.969	0.967	0.962	0.976	0.967	0.976	0.969	0.971	0.975	0.971	0.967	0.695	0.969	0.969	0.969	0.969	0.969	0.969	0.971	0.971	0.971	0.971	0.967	0.967	0.964	0.964	0.966	0.966	0.964	0.966	0.966	0.967	0.969	0.967	0.967	0.967	0.967	0.969
JQ686096_2008_KA6_Russia_Kaluga_G4	0.962	0.964	0.966	0.96	0.962	0.971	0.955	0.964	0.969	0.967	0.973	0.973	0.971	0.966	0.976	0.971	0.98	0.973	0.975	0.978	0.975	0.971	0.698	0.973	0.973	0.973	0.973	0.973	0.973	0.975	0.975	0.975	0.975	0.971	0.971	0.967	0.967	0.969	0.969	0.967	0.969	0.969	0.971	0.973	0.971	0.971	0.971	0.971	0.971
JQ686117_19-Feb-2010_NK11_Russia_Novosibirsk_G4	0.957	0.962	0.964	0.959	0.96	0.971	0.955	0.964	0.964	0.966	0.971	0.971	0.969	0.964	0.978	0.969	0.978	0.971	0.973	0.976	0.973	0.969	0.695	0.971	0.971	0.971	0.971	0.971	0.971	0.973	0.973	0.973	0.973	0.969	0.969	0.966	0.966	0.967	0.967	0.966	0.967	0.967	0.969	0.971	0.969	0.969	0.969	0.969	0.971
JQ686118_19-Feb-2010_NK4_Russia_Novosibirsk_G4	0.957	0.962	0.964	0.959	0.96	0.971	0.953	0.962	0.964	0.966	0.971	0.971	0.969	0.964	0.978	0.969	0.978	0.971	0.973	0.976	0.973	0.969	0.695	0.971	0.971	0.971	0.971	0.971	0.971	0.973	0.973	0.973	0.973	0.969	0.969	0.966	0.966	0.967	0.967	0.966	0.967	0.967	0.969	0.971	0.969	0.969	0.969	0.969	0.971
OL660303_Dec-2020_180_Razd_Russia_Razdolnoe_G4	0.955	0.96	0.966	0.957	0.959	0.969	0.955	0.964	0.962	0.964	0.969	0.969	0.967	0.962	0.976	0.967	0.976	0.969	0.971	0.975	0.971	0.967	0.695	0.969	0.969	0.969	0.969	0.969	0.969	0.971	0.971	0.971	0.971	0.967	0.967	0.964	0.964	0.966	0.966	0.964	0.966	0.966	0.967	0.969	0.967	0.967	0.967	0.967	0.969
OL660308_Dec-2020_186_Razd_Russia_Razdolnoe_G4	0.955	0.96	0.966	0.957	0.959	0.969	0.955	0.964	0.962	0.964	0.969	0.969	0.967	0.962	0.976	0.967	0.976	0.969	0.971	0.975	0.971	0.967	0.695	0.969	0.969	0.969	0.969	0.969	0.969	0.971	0.971	0.971	0.971	0.967	0.967	0.964	0.964	0.966	0.966	0.964	0.966	0.966	0.967	0.969	0.967	0.967	0.967	0.967	0.969
OL660336_Oct-2020_1m_Koch_Russia_Kochenevo_G4	0.957	0.962	0.964	0.959	0.96	0.971	0.953	0.962	0.964	0.966	0.971	0.971	0.969	0.964	0.978	0.969	0.978	0.971	0.973	0.976	0.973	0.969	0.695	0.971	0.971	0.971	0.971	0.971	0.971	0.973	0.973	0.973	0.973	0.969	0.969	0.966	0.966	0.967	0.967	0.966	0.967	0.967	0.969	0.971	0.969	0.969	0.969	0.969	0.971
OL660338_Oct-2020_8m_Koch_Russia_Kochenevo_G4	0.957	0.962	0.964	0.959	0.96	0.971	0.953	0.962	0.964	0.966	0.971	0.971	0.969	0.964	0.978	0.969	0.978	0.971	0.973	0.976	0.973	0.969	0.695	0.971	0.971	0.971	0.971	0.971	0.971	0.973	0.973	0.973	0.973	0.969	0.969	0.966	0.966	0.967	0.967	0.966	0.967	0.967	0.969	0.971	0.969	0.969	0.969	0.969	0.971
OL660340_Oct-2020_20m_Koch_Russia_Kochenevo_G4	0.957	0.962	0.964	0.959	0.96	0.971	0.953	0.962	0.964	0.966	0.971	0.971	0.969	0.964	0.978	0.969	0.978	0.971	0.973	0.976	0.973	0.969	0.695	0.971	0.971	0.971	0.971	0.971	0.971	0.973	0.973	0.973	0.973	0.969	0.969	0.966	0.966	0.967	0.967	0.966	0.967	0.967	0.969	0.971	0.969	0.969	0.969	0.969	0.971
OL660341_Oct-2020_21m_Koch_Russia_Kochenevo_G4	0.957	0.962	0.964	0.959	0.96	0.971	0.953	0.962	0.964	0.966	0.971	0.971	0.969	0.964	0.978	0.969	0.978	0.971	0.973	0.976	0.973	0.969	0.695	0.971	0.971	0.971	0.971	0.971	0.971	0.973	0.973	0.973	0.973	0.969	0.969	0.966	0.966	0.967	0.967	0.966	0.967	0.967	0.969	0.971	0.969	0.969	0.969	0.969	0.971
OL660344_Oct-2020_32m_Koch_Russia_Kochenevo_G4	0.957	0.962	0.964	0.959	0.96	0.971	0.953	0.962	0.964	0.966	0.971	0.971	0.969	0.964	0.978	0.969	0.978	0.971	0.973	0.976	0.973	0.969	0.695	0.971	0.971	0.971	0.971	0.971	0.971	0.973	0.973	0.973	0.973	0.969	0.969	0.966	0.966	0.967	0.967	0.966	0.967	0.967	0.969	0.971	0.969	0.969	0.969	0.969	0.971
OL660345_Oct-2020_36m_Koch_Russia_Kochenevo_G4	0.957	0.962	0.964	0.959	0.96	0.971	0.953	0.962	0.964	0.966	0.971	0.971	0.969	0.964	0.978	0.969	0.978	0.971	0.973	0.976	0.973	0.969	0.695	0.971	0.971	0.971	0.971	0.971	0.971	0.973	0.973	0.973	0.973	0.969	0.969	0.966	0.966	0.967	0.967	0.966	0.967	0.967	0.969	0.971	0.969	0.969	0.969	0.969	0.971
OL660348_Oct-2020_52m_Koch_Russia_Kochenevo_G4	0.957	0.962	0.964	0.959	0.96	0.971	0.953	0.962	0.964	0.966	0.971	0.971	0.969	0.964	0.978	0.969	0.978	0.971	0.973	0.976	0.973	0.969	0.695	0.971	0.971	0.971	0.971	0.971	0.971	0.973	0.973	0.973	0.973	0.969	0.969	0.966	0.966	0.967	0.967	0.966	0.967	0.967	0.969	0.971	0.969	0.969	0.969	0.969	0.971
OL660350_Oct-2020_55m_Koch_Russia_Kochenevo_G4	0.957	0.962	0.964	0.959	0.96	0.971	0.953	0.962	0.964	0.966	0.971	0.971	0.969	0.964	0.978	0.969	0.978	0.971	0.973	0.976	0.973	0.969	0.695	0.971	0.971	0.971	0.971	0.971	0.971	0.973	0.973	0.973	0.973	0.969	0.969	0.966	0.966	0.967	0.967	0.966	0.967	0.967	0.969	0.971	0.969	0.969	0.969	0.969	0.971
OL660359_Oct-2020_1_Koch_Russia_Kochenevo_G4	0.957	0.962	0.964	0.959	0.96	0.971	0.953	0.962	0.964	0.966	0.971	0.971	0.969	0.964	0.978	0.969	0.978	0.971	0.973	0.976	0.973	0.969	0.695	0.971	0.971	0.971	0.971	0.971	0.971	0.973	0.973	0.973	0.973	0.969	0.969	0.966	0.966	0.967	0.967	0.966	0.967	0.967	0.969	0.971	0.969	0.969	0.969	0.969	0.971
OL660361_Oct-2020_2-4_Koch_Russia_Kochenevo_G4	0.957	0.962	0.964	0.959	0.96	0.971	0.953	0.962	0.964	0.966	0.971	0.971	0.969	0.964	0.978	0.969	0.978	0.971	0.973	0.976	0.973	0.969	0.695	0.971	0.971	0.971	0.971	0.971	0.971	0.973	0.973	0.973	0.973	0.969	0.969	0.966	0.966	0.967	0.967	0.966	0.967	0.967	0.969	0.971	0.969	0.969	0.969	0.969	0.971
OL660367_Oct-2020_8_Koch_Russia_Kochenevo_G4	0.957	0.962	0.964	0.959	0.96	0.971	0.953	0.962	0.964	0.966	0.971	0.971	0.969	0.964	0.978	0.969	0.978	0.971	0.973	0.976	0.973	0.969	0.695	0.971	0.971	0.971	0.971	0.971	0.971	0.973	0.973	0.973	0.973	0.969	0.969	0.966	0.966	0.967	0.967	0.966	0.967	0.967	0.969	0.971	0.969	0.969	0.969	0.969	0.971
OL660372_Oct-2020_16-4_Koch_Russia_Kochenevo_G4	0.957	0.962	0.964	0.959	0.96	0.971	0.953	0.962	0.964	0.966	0.971	0.971	0.969	0.964	0.978	0.969	0.978	0.971	0.973	0.976	0.973	0.969	0.695	0.971	0.971	0.971	0.971	0.971	0.971	0.973	0.973	0.973	0.973	0.969	0.969	0.966	0.966	0.967	0.967	0.966	0.967	0.967	0.969	0.971	0.969	0.969	0.969	0.969	0.971
OL660377_Oct-2020_21_Koch_Russia_Kochenevo_G4	0.957	0.962	0.964	0.959	0.96	0.971	0.953	0.962	0.964	0.966	0.971	0.971	0.969	0.964	0.978	0.969	0.978	0.971	0.973	0.976	0.973	0.969	0.695	0.971	0.971	0.971	0.971	0.971	0.971	0.973	0.973	0.973	0.973	0.969	0.969	0.966	0.966	0.967	0.967	0.966	0.967	0.967	0.969	0.971	0.969	0.969	0.969	0.969	0.971
OL660383_Oct-2020_32_Koch_Russia_Kochenevo_G4	0.957	0.962	0.964	0.959	0.96	0.971	0.953	0.962	0.964	0.966	0.971	0.971	0.969	0.964	0.978	0.969	0.978	0.971	0.973	0.976	0.973	0.969	0.695	0.971	0.971	0.971	0.971	0.971	0.971	0.973	0.973	0.973	0.973	0.969	0.969	0.966	0.966	0.967	0.967	0.966	0.967	0.967	0.969	0.971	0.969	0.969	0.969	0.969	0.971
OL660385_Oct-2020_37_Koch_Russia_Kochenevo_G4	0.957	0.962	0.964	0.959	0.96	0.971	0.953	0.962	0.964	0.966	0.971	0.971	0.969	0.964	0.978	0.969	0.978	0.971	0.973	0.976	0.973	0.969	0.695	0.971	0.971	0.971	0.971	0.971	0.971	0.973	0.973	0.973	0.973	0.969	0.969	0.966	0.966	0.967	0.967	0.966	0.967	0.967	0.969	0.971	0.969	0.969	0.969	0.969	0.971
OL660390_Oct-2020_52_Koch_Russia_Kochenevo_G4	0.957	0.962	0.964	0.959	0.96	0.971	0.953	0.962	0.964	0.966	0.971	0.971	0.969	0.964	0.978	0.969	0.978	0.971	0.973	0.976	0.973	0.969	0.695	0.971	0.971	0.971	0.971	0.971	0.971	0.973	0.973	0.973	0.973	0.969	0.969	0.966	0.966	0.967	0.967	0.966	0.967	0.967	0.969	0.971	0.969	0.969	0.969	0.969	0.971
OL660392_Oct-2020_55_Koch_Russia_Kochenevo_G4	0.957	0.962	0.964	0.959	0.96	0.971	0.953	0.962	0.964	0.966	0.971	0.971	0.969	0.964	0.978	0.969	0.978	0.971	0.973	0.976	0.973	0.969	0.695	0.971	0.971	0.971	0.971	0.971	0.971	0.973	0.973	0.973	0.973	0.969	0.969	0.966	0.966	0.967	0.967	0.966	0.967	0.967	0.969	0.971	0.969	0.969	0.969	0.969	0.971
Kochenevo11M	0.957	0.962	0.964	0.959	0.96	0.971	0.953	0.962	0.964	0.966	0.971	0.971	0.969	0.964	0.978	0.969	0.978	0.971	0.973	0.976	0.973	0.969	0.695	0.971	0.971	0.971	0.971	0.971	0.971	0.973	0.973	0.973	0.973	0.969	0.969	0.966	0.966	0.967	0.967	0.966	0.967	0.967	0.969	0.971	0.969	0.969	0.969	0.969	0.971
Kochenevo10M	0.957	0.962	0.964	0.959	0.96	0.971	0.953	0.962	0.964	0.966	0.971	0.971	0.969	0.964	0.978	0.969	0.978	0.971	0.973	0.976	0.973	0.969	0.695	0.971	0.971	0.971	0.971	0.971	0.971	0.973	0.973	0.973	0.973	0.969	0.969	0.966	0.966	0.967	0.967	0.966	0.967	0.967	0.969	0.971	0.969	0.969	0.969	0.969	0.971
Kochenevo9	0.957	0.962	0.964	0.959	0.96	0.971	0.953	0.962	0.964	0.966	0.971	0.971	0.969	0.964	0.978	0.969	0.978	0.971	0.973	0.976	0.973	0.969	0.695	0.971	0.971	0.971	0.971	0.971	0.971	0.973	0.973	0.973	0.973	0.969	0.969	0.966	0.966	0.967	0.967	0.966	0.967	0.967	0.969	0.971	0.969	0.969	0.969	0.969	0.971
Kochenevo18	0.957	0.962	0.964	0.959	0.96	0.971	0.953	0.962	0.964	0.966	0.971	0.971	0.969	0.964	0.978	0.969	0.978	0.971	0.973	0.976	0.973	0.969	0.695	0.971	0.971	0.971	0.971	0.971	0.971	0.973	0.973	0.973	0.973	0.969	0.969	0.966	0.966	0.967	0.967	0.966	0.967	0.967	0.969	0.971	0.969	0.969	0.969	0.969	0.971
KochenevoNN1	0.957	0.962	0.964	0.959	0.96	0.971	0.953	0.962	0.964	0.966	0.971	0.971	0.969	0.964	0.978	0.969	0.978	0.971	0.973	0.976	0.973	0.969	0.695	0.971	0.971	0.971	0.971	0.971	0.971	0.973	0.973	0.973	0.973	0.969	0.969	0.966	0.966	0.967	0.967	0.966	0.967	0.967	0.969	0.971	0.969	0.969	0.969	0.969	0.971
KochenevoM-1	0.957	0.962	0.964	0.959	0.96	0.971	0.953	0.962	0.964	0.966	0.971	0.971	0.969	0.964	0.978	0.969	0.978	0.971	0.973	0.976	0.973	0.969	0.695	0.971	0.971	0.971	0.971	0.971	0.971	0.973	0.973	0.973	0.973	0.969	0.969	0.966	0.966	0.967	0.967	0.966	0.967	0.967	0.969	0.971	0.969	0.969	0.969	0.969	0.971
Kochenevo3zv	0.957	0.962	0.964	0.959	0.96	0.971	0.953	0.962	0.964	0.966	0.971	0.971	0.969	0.964	0.978	0.969	0.978	0.971	0.973	0.976	0.973	0.969	0.695	0.971	0.971	0.971	0.971	0.971	0.971	0.973	0.973	0.973	0.973	0.969	0.969	0.966	0.966	0.967	0.967	0.966	0.967	0.967	0.969	0.971	0.969	0.969	0.969	0.969	0.971
Kochenevo6zv	0.957	0.962	0.964	0.959	0.96	0.971	0.953	0.962	0.964	0.966	0.971	0.971	0.969	0.964	0.978	0.969	0.978	0.971	0.973	0.976	0.973	0.969	0.695	0.971	0.971	0.971	0.971	0.971	0.971	0.973	0.973	0.973	0.973	0.969	0.969	0.966	0.966	0.967	0.967	0.966	0.967	0.967	0.969	0.971	0.969	0.969	0.969	0.969	0.971
OL660339_Oct-2020_10m_Koch_Russia_Kochenevo_G4	0.955	0.96	0.962	0.957	0.959	0.969	0.951	0.96	0.962	0.964	0.969	0.969	0.967	0.962	0.976	0.967	0.976	0.969	0.971	0.975	0.971	0.967	0.695	0.969	0.969	0.969	0.969	0.969	0.969	0.971	0.971	0.971	0.971	0.967	0.967	0.964	0.964	0.966	0.966	0.964	0.966	0.966	0.967	0.969	0.967	0.967	0.967	0.967	0.969
Kochenevo7zv2	0.955	0.96	0.962	0.957	0.959	0.969	0.951	0.96	0.962	0.964	0.969	0.969	0.967	0.962	0.976	0.967	0.976	0.969	0.971	0.975	0.971	0.967	0.695	0.969	0.969	0.969	0.969	0.969	0.969	0.971	0.971	0.971	0.971	0.967	0.967	0.964	0.964	0.966	0.966	0.964	0.966	0.966	0.967	0.969	0.967	0.967	0.967	0.967	0.969
OL660376_Oct-2020_20_Koch_Russia_Kochenevo_G4	0.955	0.96	0.962	0.957	0.959	0.969	0.951	0.96	0.962	0.964	0.969	0.969	0.967	0.962	0.976	0.967	0.976	0.969	0.971	0.975	0.971	0.967	0.693	0.969	0.969	0.969	0.969	0.969	0.969	0.971	0.971	0.971	0.971	0.967	0.967	0.964	0.964	0.966	0.966	0.964	0.966	0.966	0.967	0.969	0.967	0.967	0.967	0.967	0.969
OL660378_Oct-2020_23_Koch_Russia_Kochenevo_G4	0.955	0.96	0.962	0.957	0.959	0.969	0.951	0.96	0.962	0.967	0.969	0.969	0.967	0.962	0.976	0.967	0.976	0.969	0.971	0.975	0.971	0.967	0.695	0.969	0.969	0.969	0.969	0.969	0.969	0.971	0.971	0.971	0.971	0.967	0.967	0.964	0.964	0.966	0.966	0.964	0.966	0.966	0.967	0.969	0.967	0.967	0.967	0.967	0.969
ON799068_Jun-2021_06_Bol_Russia_Bolotnoye_G4	0.955	0.96	0.962	0.957	0.959	0.969	0.951	0.96	0.962	0.966	0.969	0.969	0.967	0.962	0.976	0.967	0.976	0.969	0.971	0.975	0.971	0.967	0.693	0.969	0.969	0.969	0.969	0.969	0.969	0.971	0.971	0.971	0.971	0.967	0.967	0.964	0.964	0.966	0.966	0.964	0.967	0.966	0.967	0.969	0.967	0.967	0.967	0.967	0.969
ON799073_Jun-2021_16_Bol_Russia_Bolotnoye_G4	0.957	0.962	0.964	0.959	0.96	0.971	0.953	0.962	0.964	0.967	0.971	0.971	0.969	0.964	0.978	0.969	0.978	0.971	0.973	0.976	0.973	0.969	0.695	0.971	0.971	0.971	0.971	0.971	0.971	0.973	0.973	0.973	0.973	0.969	0.969	0.966	0.966	0.967	0.967	0.966	0.969	0.967	0.969	0.971	0.969	0.969	0.969	0.969	0.971
ON799086_Jun-2021_33_Bol_Russia_Bolotnoye_G4	0.957	0.962	0.964	0.959	0.96	0.971	0.953	0.962	0.964	0.967	0.971	0.971	0.969	0.964	0.978	0.969	0.978	0.971	0.973	0.976	0.973	0.969	0.695	0.971	0.971	0.971	0.971	0.971	0.971	0.973	0.973	0.973	0.973	0.969	0.969	0.966	0.966	0.967	0.967	0.966	0.969	0.967	0.969	0.971	0.969	0.969	0.969	0.969	0.971
ON799104_Jun-2021_57_Bol_Russia_Bolotnoye_G4	0.957	0.962	0.964	0.959	0.96	0.971	0.953	0.962	0.964	0.967	0.971	0.971	0.969	0.964	0.978	0.969	0.978	0.971	0.973	0.976	0.973	0.969	0.695	0.971	0.971	0.971	0.971	0.971	0.971	0.973	0.973	0.973	0.973	0.969	0.969	0.966	0.966	0.967	0.967	0.966	0.969	0.967	0.969	0.971	0.969	0.969	0.969	0.969	0.971
Dovolnoe192	0.957	0.962	0.96	0.955	0.957	0.967	0.95	0.959	0.96	0.962	0.967	0.967	0.966	0.96	0.975	0.966	0.975	0.967	0.969	0.973	0.969	0.966	0.695	0.967	0.967	0.967	0.967	0.967	0.967	0.969	0.969	0.969	0.969	0.966	0.966	0.962	0.962	0.964	0.964	0.962	0.964	0.964	0.966	0.967	0.966	0.966	0.966	0.966	0.967
Dovolnoe641	0.957	0.962	0.96	0.955	0.957	0.967	0.95	0.959	0.96	0.962	0.967	0.967	0.966	0.96	0.975	0.966	0.975	0.967	0.969	0.973	0.969	0.966	0.695	0.967	0.967	0.967	0.967	0.967	0.967	0.969	0.969	0.969	0.969	0.966	0.966	0.962	0.962	0.964	0.964	0.962	0.964	0.964	0.966	0.967	0.966	0.966	0.966	0.966	0.967
Dovolnoe810	0.957	0.962	0.96	0.955	0.957	0.967	0.95	0.959	0.96	0.962	0.967	0.967	0.966	0.96	0.975	0.966	0.975	0.967	0.969	0.973	0.969	0.966	0.695	0.967	0.967	0.967	0.967	0.967	0.967	0.969	0.969	0.969	0.969	0.966	0.966	0.962	0.962	0.964	0.964	0.962	0.964	0.964	0.966	0.967	0.966	0.966	0.966	0.966	0.967
OK945978_KAZ	0.957	0.962	0.964	0.959	0.96	0.971	0.953	0.962	0.964	0.966	0.971	0.971	0.969	0.964	0.978	0.969	0.978	0.971	0.973	0.976	0.973	0.969	0.695	0.971	0.971	0.971	0.971	0.971	0.971	0.973	0.973	0.973	0.973	0.969	0.969	0.966	0.966	0.967	0.967	0.966	0.967	0.967	0.969	0.971	0.969	0.969	0.969	0.969	0.971
OK945979_KAZ	0.957	0.962	0.964	0.959	0.96	0.971	0.953	0.962	0.964	0.966	0.971	0.971	0.969	0.964	0.978	0.969	0.978	0.971	0.973	0.976	0.973	0.969	0.695	0.971	0.971	0.971	0.971	0.971	0.971	0.973	0.973	0.973	0.973	0.969	0.969	0.966	0.966	0.967	0.967	0.966	0.967	0.967	0.969	0.971	0.969	0.969	0.969	0.969	0.971
MN966690_South_Africa_G4	0.959	0.964	0.962	0.96	0.962	0.973	0.951	0.96	0.962	0.964	0.969	0.969	0.967	0.962	0.98	0.971	0.98	0.969	0.971	0.975	0.971	0.971	0.695	0.973	0.973	0.973	0.973	0.973	0.973	0.975	0.975	0.975	0.975	0.971	0.971	0.967	0.967	0.969	0.969	0.967	0.969	0.969	0.971	0.969	0.971	0.971	0.971	0.971	0.973
HM563783_6T_Russia	0.955	0.96	0.955	0.95	0.951	0.964	0.948	0.957	0.955	0.96	0.966	0.966	0.964	0.959	0.969	0.964	0.973	0.966	0.967	0.971	0.967	0.964	0.693	0.966	0.966	0.966	0.966	0.966	0.967	0.967	0.967	0.967	0.967	0.964	0.964	0.96	0.96	0.962	0.962	0.96	0.962	0.962	0.964	0.966	0.964	0.964	0.964	0.964	0.966
JQ686104_13-May-2009_R6164_Russia_Rostov_G4	0.959	0.964	0.962	0.957	0.959	0.969	0.955	0.964	0.962	0.967	0.973	0.973	0.971	0.966	0.973	0.971	0.98	0.973	0.975	0.978	0.975	0.971	0.698	0.973	0.973	0.973	0.973	0.973	0.973	0.975	0.975	0.975	0.975	0.971	0.971	0.967	0.967	0.969	0.969	0.967	0.969	0.969	0.971	0.973	0.971	0.971	0.971	0.971	0.971
OK945968_KAZ	0.957	0.962	0.96	0.955	0.957	0.969	0.953	0.962	0.96	0.966	0.971	0.971	0.969	0.964	0.975	0.969	0.978	0.971	0.973	0.976	0.973	0.969	0.696	0.971	0.971	0.971	0.971	0.971	0.971	0.973	0.973	0.973	0.973	0.969	0.969	0.966	0.966	0.967	0.967	0.966	0.967	0.967	0.969	0.971	0.969	0.969	0.969	0.969	0.971
LC606679_KZ	0.957	0.962	0.96	0.955	0.957	0.969	0.953	0.962	0.96	0.966	0.971	0.971	0.969	0.964	0.975	0.969	0.978	0.971	0.973	0.976	0.973	0.969	0.696	0.971	0.971	0.971	0.971	0.971	0.971	0.973	0.973	0.973	0.973	0.969	0.969	0.966	0.966	0.967	0.967	0.966	0.967	0.967	0.969	0.971	0.969	0.969	0.969	0.969	0.971
OK945955_KAZ	0.953	0.959	0.957	0.951	0.953	0.966	0.95	0.959	0.957	0.962	0.967	0.967	0.966	0.96	0.971	0.966	0.975	0.967	0.969	0.973	0.969	0.966	0.693	0.967	0.967	0.967	0.967	0.967	0.967	0.969	0.969	0.969	0.969	0.966	0.966	0.962	0.962	0.964	0.964	0.962	0.964	0.964	0.966	0.967	0.966	0.966	0.966	0.966	0.967
OK945957_KAZ	0.955	0.96	0.959	0.953	0.955	0.967	0.951	0.96	0.959	0.964	0.969	0.969	0.967	0.962	0.973	0.967	0.976	0.969	0.971	0.975	0.971	0.967	0.695	0.969	0.969	0.969	0.969	0.969	0.969	0.971	0.971	0.971	0.971	0.967	0.967	0.964	0.964	0.966	0.966	0.964	0.966	0.966	0.967	0.969	0.967	0.967	0.967	0.967	0.969
OL660232_Dec-2020_33_Razd_Russia_Razdolnoe_G4	0.955	0.96	0.962	0.957	0.959	0.969	0.951	0.96	0.962	0.964	0.969	0.969	0.967	0.962	0.976	0.967	0.976	0.969	0.971	0.975	0.971	0.967	0.695	0.969	0.969	0.969	0.969	0.969	0.969	0.971	0.971	0.971	0.971	0.967	0.967	0.967	0.964	0.966	0.966	0.964	0.966	0.966	0.967	0.969	0.967	0.967	0.967	0.967	0.969
OL660314_Dec-2020_196_Razd_Russia_Razdolnoe_G4	0.957	0.962	0.964	0.959	0.96	0.971	0.953	0.962	0.964	0.966	0.971	0.971	0.969	0.964	0.978	0.969	0.978	0.971	0.973	0.976	0.973	0.969	0.695	0.971	0.971	0.971	0.971	0.971	0.971	0.973	0.973	0.973	0.973	0.969	0.969	0.966	0.966	0.967	0.967	0.966	0.967	0.967	0.969	0.971	0.969	0.969	0.969	0.969	0.971
OL660287_Dec-2020_148_Razd_Russia_Razdolnoe_G4	0.957	0.962	0.964	0.959	0.96	0.971	0.953	0.962	0.964	0.966	0.971	0.971	0.969	0.964	0.978	0.969	0.978	0.971	0.973	0.976	0.973	0.969	0.695	0.971	0.971	0.971	0.971	0.971	0.971	0.973	0.973	0.973	0.973	0.969	0.969	0.966	0.966	0.967	0.967	0.966	0.967	0.967	0.969	0.971	0.969	0.969	0.969	0.969	0.971
OL660310_Dec-2020_190_Razd_Russia_Razdolnoe_G4	0.957	0.962	0.964	0.959	0.96	0.971	0.953	0.962	0.964	0.966	0.971	0.971	0.969	0.964	0.978	0.969	0.978	0.971	0.973	0.976	0.973	0.969	0.695	0.971	0.971	0.971	0.971	0.971	0.971	0.973	0.973	0.973	0.973	0.969	0.969	0.966	0.966	0.967	0.967	0.966	0.967	0.967	0.969	0.971	0.969	0.969	0.969	0.969	0.971
Kochenevo3N	0.957	0.962	0.964	0.959	0.96	0.971	0.953	0.962	0.964	0.966	0.971	0.971	0.969	0.964	0.978	0.969	0.978	0.971	0.973	0.976	0.973	0.969	0.695	0.971	0.971	0.971	0.971	0.971	0.971	0.973	0.973	0.973	0.973	0.969	0.969	0.966	0.966	0.967	0.967	0.966	0.967	0.967	0.969	0.971	0.969	0.969	0.969	0.969	0.971
ON799077_Jun-2021_22_Bol_Russia_Bolotnoye_G4	0.951	0.957	0.959	0.953	0.955	0.966	0.948	0.957	0.962	0.96	0.966	0.966	0.964	0.959	0.973	0.964	0.973	0.966	0.967	0.971	0.967	0.964	0.691	0.966	0.966	0.966	0.966	0.966	0.966	0.967	0.967	0.967	0.967	0.964	0.964	0.96	0.96	0.962	0.962	0.96	0.962	0.962	0.964	0.966	0.964	0.964	0.964	0.964	0.966
ON799063_Jun-2021_01_Bol_Russia_Bolotnoye_G4	0.953	0.959	0.96	0.955	0.957	0.969	0.95	0.959	0.96	0.964	0.967	0.967	0.966	0.964	0.978	0.969	0.978	0.971	0.973	0.976	0.973	0.969	0.695	0.971	0.971	0.971	0.971	0.971	0.971	0.973	0.973	0.973	0.973	0.969	0.969	0.966	0.966	0.967	0.967	0.966	0.969	0.967	0.969	0.971	0.969	0.969	0.969	0.969	0.971
OL660293_Dec-2020_164_Razd_Russia_Razdolnoe_G4	0.957	0.962	0.96	0.955	0.957	0.969	0.95	0.959	0.96	0.962	0.967	0.967	0.966	0.96	0.975	0.966	0.975	0.967	0.969	0.973	0.969	0.966	0.691	0.967	0.967	0.967	0.967	0.967	0.967	0.969	0.969	0.969	0.969	0.966	0.966	0.962	0.962	0.964	0.964	0.962	0.964	0.964	0.966	0.967	0.966	0.966	0.966	0.966	0.967
OL660297_Dec-2020_168_Razd_Russia_Razdolnoe_G4	0.957	0.962	0.96	0.955	0.957	0.969	0.95	0.959	0.96	0.962	0.967	0.967	0.966	0.96	0.975	0.966	0.975	0.967	0.969	0.973	0.969	0.966	0.691	0.967	0.967	0.967	0.967	0.967	0.967	0.969	0.969	0.969	0.969	0.966	0.966	0.962	0.962	0.964	0.964	0.962	0.964	0.964	0.966	0.967	0.966	0.966	0.966	0.966	0.967
OK945986_KAZ	0.96	0.966	0.962	0.957	0.959	0.969	0.951	0.96	0.962	0.967	0.969	0.969	0.967	0.962	0.976	0.971	0.98	0.969	0.971	0.975	0.971	0.971	0.698	0.973	0.973	0.973	0.973	0.973	0.973	0.975	0.975	0.975	0.975	0.971	0.971	0.967	0.967	0.969	0.969	0.969	0.969	0.969	0.971	0.973	0.971	0.971	0.971	0.971	0.973
JQ353637_2010_1s-c12_Russia	0.957	0.962	0.964	0.959	0.96	0.971	0.953	0.962	0.964	0.966	0.971	0.971	0.969	0.964	0.978	0.969	0.978	0.971	0.973	0.976	0.973	0.969	0.695	0.971	0.971	0.971	0.971	0.971	0.971	0.973	0.973	0.973	0.973	0.969	0.969	0.966	0.966	0.967	0.967	0.966	0.967	0.967	0.969	0.971	0.969	0.969	0.969	0.969	0.971
OL660223_Dec-2020_3_Razd_Russia_Razdolnoe_G4	0.957	0.962	0.964	0.959	0.96	0.971	0.953	0.962	0.96	0.966	0.971	0.971	0.969	0.964	0.975	0.969	0.978	0.971	0.973	0.976	0.973	0.969	0.696	0.971	0.971	0.971	0.971	0.971	0.971	0.973	0.973	0.973	0.973	0.969	0.969	0.966	0.966	0.967	0.967	0.966	0.967	0.967	0.969	0.971	0.969	0.969	0.969	0.969	0.971
OL660354_Oct-2020_49i_Koch_Russia_Kochenevo_G4	0.957	0.962	0.964	0.959	0.96	0.971	0.953	0.962	0.96	0.966	0.971	0.971	0.969	0.964	0.975	0.969	0.978	0.971	0.973	0.976	0.973	0.969	0.696	0.971	0.971	0.971	0.971	0.971	0.971	0.973	0.973	0.973	0.973	0.969	0.969	0.966	0.966	0.967	0.967	0.966	0.967	0.967	0.969	0.971	0.969	0.969	0.969	0.969	0.971
OP850751_Dec-2020_Tatarsk58_Russia_Tatarsk_G4	0.957	0.962	0.964	0.959	0.96	0.971	0.953	0.962	0.96	0.966	0.971	0.971	0.969	0.964	0.975	0.969	0.978	0.971	0.973	0.976	0.973	0.969	0.696	0.971	0.971	0.971	0.971	0.971	0.971	0.973	0.973	0.973	0.973	0.969	0.969	0.966	0.966	0.967	0.967	0.966	0.967	0.967	0.969	0.971	0.969	0.969	0.969	0.969	0.971
Kochenevo49I	0.957	0.962	0.964	0.959	0.96	0.971	0.953	0.962	0.96	0.966	0.971	0.971	0.969	0.964	0.975	0.969	0.978	0.971	0.973	0.976	0.973	0.969	0.696	0.971	0.971	0.971	0.971	0.971	0.971	0.973	0.973	0.973	0.973	0.969	0.969	0.966	0.966	0.967	0.967	0.966	0.967	0.967	0.969	0.971	0.969	0.969	0.969	0.969	0.971
OP850707_Dec-2020_Tatarsk8_Russia_Tatarsk_G4	0.957	0.962	0.964	0.959	0.96	0.971	0.953	0.962	0.96	0.966	0.971	0.971	0.969	0.964	0.975	0.969	0.978	0.971	0.973	0.976	0.973	0.969	0.696	0.971	0.971	0.971	0.971	0.971	0.971	0.973	0.973	0.973	0.973	0.969	0.969	0.966	0.966	0.967	0.967	0.966	0.967	0.967	0.969	0.971	0.969	0.969	0.969	0.969	0.971
Dovolnoe49	0.957	0.962	0.964	0.959	0.96	0.971	0.953	0.962	0.964	0.966	0.971	0.971	0.969	0.964	0.978	0.969	0.978	0.971	0.973	0.976	0.973	0.969	0.695	0.971	0.971	0.971	0.971	0.971	0.971	0.973	0.973	0.973	0.973	0.969	0.969	0.966	0.966	0.967	0.967	0.966	0.967	0.967	0.969	0.971	0.969	0.969	0.969	0.969	0.971
Dovolnoe2057	0.957	0.962	0.964	0.959	0.96	0.971	0.953	0.962	0.964	0.966	0.971	0.971	0.969	0.964	0.978	0.969	0.978	0.971	0.973	0.976	0.973	0.969	0.695	0.971	0.971	0.971	0.971	0.971	0.971	0.973	0.973	0.973	0.973	0.969	0.969	0.966	0.966	0.967	0.967	0.966	0.967	0.967	0.969	0.971	0.969	0.969	0.969	0.969	0.971
JQ686093_2009_KE7_Russia_Kaluga_G4	0.953	0.959	0.96	0.959	0.96	0.967	0.953	0.959	0.96	0.962	0.967	0.967	0.966	0.96	0.975	0.966	0.975	0.967	0.969	0.973	0.969	0.966	0.693	0.967	0.967	0.967	0.967	0.967	0.967	0.969	0.969	0.969	0.969	0.966	0.966	0.966	0.962	0.964	0.964	0.962	0.964	0.964	0.966	0.967	0.966	0.966	0.966	0.966	0.967
OL660238_Dec-2020_49_Razd_Russia_Razdolnoe_G4	0.959	0.964	0.962	0.957	0.959	0.973	0.955	0.964	0.962	0.967	0.973	0.973	0.971	0.966	0.976	0.971	0.98	0.973	0.975	0.978	0.975	0.971	0.696	0.973	0.973	0.973	0.973	0.973	0.973	0.975	0.975	0.975	0.975	0.971	0.971	0.967	0.967	0.969	0.969	0.967	0.969	0.969	0.971	0.973	0.971	0.971	0.971	0.971	0.973
Dovolnoe37	0.955	0.96	0.962	0.957	0.959	0.971	0.955	0.96	0.962	0.964	0.969	0.969	0.967	0.966	0.976	0.967	0.976	0.973	0.975	0.978	0.975	0.967	0.693	0.969	0.969	0.969	0.969	0.969	0.969	0.971	0.971	0.971	0.971	0.967	0.971	0.967	0.967	0.969	0.969	0.967	0.969	0.969	0.971	0.973	0.971	0.971	0.971	0.971	0.973
OL660227_Dec-2020_16_Razd_Russia_Razdolnoe_G4	0.957	0.962	0.967	0.962	0.964	0.971	0.953	0.962	0.964	0.966	0.971	0.971	0.969	0.964	0.978	0.969	0.978	0.971	0.973	0.976	0.973	0.969	0.695	0.971	0.971	0.971	0.971	0.971	0.971	0.973	0.973	0.973	0.973	0.969	0.969	0.966	0.966	0.967	0.967	0.966	0.967	0.967	0.969	0.971	0.969	0.969	0.969	0.969	0.971
OL660228_Dec-2020_17_Razd_Russia_Razdolnoe_G4	0.957	0.962	0.967	0.962	0.964	0.971	0.953	0.962	0.964	0.966	0.971	0.971	0.969	0.964	0.978	0.969	0.978	0.971	0.973	0.976	0.973	0.969	0.695	0.971	0.971	0.971	0.971	0.971	0.971	0.973	0.973	0.973	0.973	0.969	0.969	0.966	0.966	0.967	0.967	0.966	0.967	0.967	0.969	0.971	0.969	0.969	0.969	0.969	0.971
OL660255_Dec-2020_89_Razd_Russia_Razdolnoe_G4	0.957	0.962	0.967	0.962	0.964	0.971	0.953	0.962	0.964	0.966	0.971	0.971	0.969	0.964	0.978	0.969	0.978	0.971	0.973	0.976	0.973	0.969	0.695	0.971	0.971	0.971	0.971	0.971	0.971	0.973	0.973	0.973	0.973	0.969	0.969	0.966	0.966	0.967	0.967	0.966	0.967	0.967	0.969	0.971	0.969	0.969	0.969	0.969	0.971
OL660260_Dec-2020_96_Razd_Russia_Razdolnoe_G4	0.957	0.962	0.967	0.962	0.964	0.971	0.953	0.962	0.964	0.966	0.971	0.971	0.969	0.964	0.978	0.969	0.978	0.971	0.973	0.976	0.973	0.969	0.695	0.971	0.971	0.971	0.971	0.971	0.971	0.973	0.973	0.973	0.973	0.969	0.969	0.966	0.966	0.967	0.967	0.966	0.967	0.967	0.969	0.971	0.969	0.969	0.969	0.969	0.971
OL660262_Dec-2020_98_Razd_Russia_Razdolnoe_G4	0.957	0.962	0.967	0.962	0.964	0.971	0.953	0.962	0.964	0.966	0.971	0.971	0.969	0.964	0.978	0.969	0.978	0.971	0.973	0.976	0.973	0.969	0.695	0.971	0.971	0.971	0.971	0.971	0.971	0.973	0.973	0.973	0.973	0.969	0.969	0.966	0.966	0.967	0.967	0.966	0.967	0.967	0.969	0.971	0.969	0.969	0.969	0.969	0.971
OL660264_Dec-2020_100_Razd_Russia_Razdolnoe_G4	0.957	0.962	0.967	0.962	0.964	0.971	0.953	0.962	0.964	0.966	0.971	0.971	0.969	0.964	0.978	0.969	0.978	0.971	0.973	0.976	0.973	0.969	0.695	0.971	0.971	0.971	0.971	0.971	0.971	0.973	0.973	0.973	0.973	0.969	0.969	0.966	0.966	0.967	0.967	0.966	0.967	0.967	0.969	0.971	0.969	0.969	0.969	0.969	0.971
OL660265_Dec-2020_101_Razd_Russia_Razdolnoe_G4	0.957	0.962	0.967	0.962	0.964	0.971	0.953	0.962	0.964	0.966	0.971	0.971	0.969	0.964	0.978	0.969	0.978	0.971	0.973	0.976	0.973	0.969	0.695	0.971	0.971	0.971	0.971	0.971	0.971	0.973	0.973	0.973	0.973	0.969	0.969	0.966	0.966	0.967	0.967	0.966	0.967	0.967	0.969	0.971	0.969	0.969	0.969	0.969	0.971
OL660288_Dec-2020_155_Razd_Russia_Razdolnoe_G4	0.957	0.962	0.967	0.962	0.964	0.971	0.953	0.962	0.964	0.966	0.971	0.971	0.969	0.964	0.978	0.969	0.978	0.971	0.973	0.976	0.973	0.969	0.695	0.971	0.971	0.971	0.971	0.971	0.971	0.973	0.973	0.973	0.973	0.969	0.969	0.966	0.966	0.967	0.967	0.966	0.967	0.967	0.969	0.971	0.969	0.969	0.969	0.969	0.971
OL660305_Dec-2020_182_Razd_Russia_Razdolnoe_G4	0.957	0.962	0.967	0.962	0.964	0.971	0.953	0.962	0.964	0.966	0.971	0.971	0.969	0.964	0.978	0.969	0.978	0.971	0.973	0.976	0.973	0.969	0.695	0.971	0.971	0.971	0.971	0.971	0.971	0.973	0.973	0.973	0.973	0.969	0.969	0.966	0.966	0.967	0.967	0.966	0.967	0.967	0.969	0.971	0.969	0.969	0.969	0.969	0.971
OL660312_Dec-2020_193_Razd_Russia_Razdolnoe_G4	0.957	0.962	0.967	0.962	0.964	0.971	0.953	0.962	0.964	0.966	0.971	0.971	0.969	0.964	0.978	0.969	0.978	0.971	0.973	0.976	0.973	0.969	0.695	0.971	0.971	0.971	0.971	0.971	0.971	0.973	0.973	0.973	0.973	0.969	0.969	0.966	0.966	0.967	0.967	0.966	0.967	0.967	0.969	0.971	0.969	0.969	0.969	0.969	0.971
Kochenevo23_chast_hoz	0.957	0.962	0.967	0.962	0.964	0.971	0.953	0.962	0.964	0.966	0.971	0.971	0.969	0.964	0.978	0.969	0.978	0.971	0.973	0.976	0.973	0.969	0.695	0.971	0.971	0.971	0.971	0.971	0.971	0.973	0.973	0.973	0.973	0.969	0.969	0.966	0.966	0.967	0.967	0.966	0.967	0.967	0.969	0.971	0.969	0.969	0.969	0.969	0.971
OL660269_Dec-2020_107_Razd_Russia_Razdolnoe_G4	0.959	0.964	0.969	0.964	0.966	0.973	0.955	0.964	0.966	0.967	0.973	0.973	0.971	0.966	0.98	0.971	0.976	0.973	0.975	0.978	0.975	0.971	0.695	0.973	0.973	0.973	0.973	0.973	0.973	0.975	0.975	0.975	0.975	0.971	0.971	0.967	0.967	0.969	0.969	0.967	0.969	0.969	0.971	0.973	0.971	0.971	0.971	0.971	0.973
OL660360_Oct-2020_1-1_Koch_Russia_Kochenevo_G4	0.955	0.96	0.967	0.962	0.964	0.969	0.951	0.96	0.962	0.964	0.969	0.969	0.967	0.962	0.976	0.967	0.976	0.969	0.971	0.975	0.971	0.967	0.695	0.969	0.969	0.969	0.969	0.969	0.969	0.971	0.971	0.971	0.971	0.967	0.967	0.964	0.964	0.966	0.966	0.964	0.966	0.966	0.967	0.969	0.967	0.967	0.967	0.967	0.969
JQ353643_2010_1S-c13_Russia	0.957	0.962	0.964	0.959	0.96	0.971	0.953	0.962	0.964	0.966	0.971	0.971	0.969	0.964	0.978	0.969	0.978	0.971	0.973	0.976	0.973	0.969	0.695	0.971	0.971	0.971	0.971	0.971	0.971	0.973	0.973	0.973	0.973	0.969	0.969	0.966	0.966	0.967	0.967	0.966	0.967	0.967	0.969	0.971	0.969	0.969	0.969	0.969	0.971
JQ353646_2010_1S-c11_Russia	0.959	0.964	0.966	0.957	0.959	0.969	0.955	0.964	0.962	0.964	0.969	0.969	0.967	0.962	0.976	0.967	0.976	0.969	0.971	0.975	0.971	0.967	0.696	0.969	0.969	0.969	0.969	0.969	0.969	0.971	0.971	0.971	0.971	0.967	0.967	0.964	0.964	0.966	0.966	0.964	0.966	0.966	0.967	0.969	0.967	0.967	0.967	0.967	0.969
OL660253_Dec-2020_85_Razd_Russia_Razdolnoe_G4	0.96	0.966	0.964	0.959	0.96	0.971	0.953	0.962	0.964	0.966	0.971	0.971	0.969	0.964	0.978	0.969	0.978	0.971	0.973	0.976	0.973	0.969	0.696	0.971	0.971	0.971	0.971	0.971	0.971	0.973	0.973	0.973	0.973	0.969	0.969	0.966	0.966	0.967	0.967	0.966	0.967	0.967	0.969	0.971	0.969	0.969	0.969	0.969	0.971
ON799102_Jun-2021_55_Bol_Russia_Bolotnoye_G4	0.957	0.962	0.964	0.959	0.96	0.971	0.953	0.962	0.964	0.966	0.971	0.971	0.969	0.964	0.978	0.969	0.978	0.971	0.973	0.976	0.973	0.969	0.696	0.971	0.971	0.971	0.971	0.971	0.971	0.973	0.973	0.973	0.973	0.969	0.969	0.966	0.966	0.967	0.967	0.966	0.971	0.967	0.969	0.971	0.969	0.969	0.969	0.969	0.971
OR464495_17-Dec-2021_4_Russia	0.957	0.962	0.964	0.959	0.96	0.971	0.953	0.962	0.964	0.966	0.971	0.971	0.969	0.964	0.978	0.969	0.978	0.971	0.973	0.976	0.973	0.969	0.696	0.971	0.971	0.971	0.971	0.971	0.971	0.973	0.973	0.973	0.973	0.969	0.969	0.966	0.966	0.967	0.967	0.966	0.967	0.967	0.969	0.971	0.969	0.969	0.969	0.969	0.971
OR464496_17-Dec-2021_5_Russia	0.957	0.962	0.964	0.959	0.96	0.971	0.953	0.962	0.964	0.966	0.971	0.971	0.969	0.964	0.978	0.969	0.978	0.971	0.973	0.976	0.973	0.969	0.696	0.971	0.971	0.971	0.971	0.971	0.971	0.973	0.973	0.973	0.973	0.969	0.969	0.966	0.966	0.967	0.967	0.966	0.967	0.967	0.969	0.971	0.969	0.969	0.969	0.969	0.971
Dovolnoe1791	0.957	0.962	0.964	0.959	0.96	0.971	0.953	0.962	0.964	0.966	0.971	0.971	0.969	0.964	0.978	0.969	0.978	0.971	0.973	0.976	0.973	0.969	0.696	0.971	0.971	0.971	0.971	0.971	0.971	0.973	0.973	0.973	0.973	0.969	0.969	0.966	0.966	0.967	0.967	0.966	0.967	0.967	0.969	0.971	0.969	0.969	0.969	0.969	0.971
JF720354_2010_1C_Russia	0.957	0.962	0.964	0.959	0.96	0.971	0.957	0.966	0.964	0.966	0.971	0.971	0.969	0.967	0.978	0.969	0.978	0.975	0.976	0.976	0.976	0.969	0.696	0.971	0.971	0.971	0.971	0.971	0.971	0.973	0.973	0.973	0.973	0.969	0.969	0.966	0.966	0.967	0.967	0.966	0.967	0.967	0.969	0.971	0.969	0.969	0.969	0.969	0.971
24_Barabinsk	0.957	0.962	0.964	0.959	0.96	0.971	0.953	0.962	0.964	0.966	0.971	0.971	0.969	0.964	0.978	0.969	0.978	0.971	0.973	0.976	0.973	0.969	0.695	0.971	0.971	0.971	0.971	0.971	0.971	0.973	0.973	0.973	0.973	0.969	0.969	0.966	0.966	0.967	0.967	0.966	0.967	0.967	0.969	0.971	0.969	0.969	0.969	0.969	0.971
Dovolnoe152	0.957	0.962	0.964	0.959	0.96	0.971	0.953	0.962	0.964	0.966	0.971	0.971	0.969	0.964	0.978	0.969	0.978	0.971	0.973	0.976	0.973	0.969	0.695	0.971	0.971	0.971	0.971	0.971	0.971	0.973	0.973	0.973	0.973	0.969	0.969	0.966	0.966	0.967	0.967	0.966	0.967	0.967	0.969	0.971	0.969	0.969	0.969	0.969	0.971
Dovolnoe210	0.957	0.962	0.964	0.959	0.96	0.971	0.953	0.962	0.964	0.966	0.971	0.971	0.969	0.964	0.978	0.969	0.978	0.971	0.973	0.976	0.973	0.969	0.695	0.971	0.971	0.971	0.971	0.971	0.971	0.973	0.973	0.973	0.973	0.969	0.969	0.966	0.966	0.967	0.967	0.966	0.967	0.967	0.969	0.971	0.969	0.969	0.969	0.969	0.971
JF720355_2010_7C_Russia	0.959	0.964	0.962	0.957	0.959	0.969	0.955	0.964	0.962	0.964	0.969	0.969	0.967	0.966	0.976	0.967	0.976	0.973	0.975	0.975	0.975	0.967	0.695	0.969	0.969	0.969	0.969	0.969	0.969	0.971	0.971	0.971	0.971	0.967	0.967	0.964	0.964	0.966	0.966	0.964	0.966	0.966	0.967	0.969	0.967	0.967	0.967	0.967	0.969
JQ353642_2010_1S-c14_Russia	0.955	0.96	0.962	0.957	0.959	0.969	0.951	0.96	0.962	0.964	0.969	0.969	0.967	0.962	0.976	0.967	0.976	0.969	0.971	0.975	0.971	0.967	0.693	0.969	0.969	0.969	0.969	0.969	0.969	0.971	0.971	0.971	0.971	0.967	0.967	0.964	0.964	0.966	0.966	0.964	0.966	0.966	0.967	0.969	0.967	0.967	0.967	0.967	0.969
JQ353644_2010_1S-c17_Russia	0.955	0.96	0.962	0.957	0.959	0.969	0.951	0.96	0.962	0.964	0.969	0.969	0.967	0.962	0.976	0.967	0.976	0.969	0.971	0.975	0.971	0.967	0.695	0.969	0.969	0.969	0.969	0.969	0.969	0.971	0.971	0.971	0.971	0.967	0.967	0.964	0.964	0.966	0.966	0.964	0.966	0.966	0.967	0.969	0.967	0.967	0.967	0.967	0.969
JQ353648_2010_1S-c18_Russia	0.957	0.962	0.964	0.959	0.96	0.971	0.953	0.962	0.964	0.966	0.971	0.971	0.969	0.964	0.978	0.969	0.978	0.971	0.973	0.976	0.973	0.969	0.696	0.971	0.971	0.971	0.971	0.971	0.971	0.973	0.973	0.973	0.973	0.969	0.969	0.966	0.966	0.967	0.967	0.966	0.967	0.967	0.969	0.971	0.969	0.969	0.969	0.969	0.971
JQ353650_2010_1S-c10_Russia	0.955	0.96	0.962	0.96	0.959	0.969	0.951	0.96	0.962	0.964	0.969	0.969	0.967	0.962	0.976	0.967	0.976	0.969	0.971	0.975	0.971	0.967	0.693	0.969	0.969	0.969	0.969	0.969	0.969	0.971	0.971	0.971	0.971	0.971	0.967	0.964	0.964	0.966	0.966	0.964	0.966	0.966	0.967	0.969	0.967	0.967	0.967	0.967	0.969
OL660221_Dec-2020_1_Razd_Russia_Razdolnoe_G4	0.959	0.964	0.966	0.96	0.962	0.973	0.955	0.964	0.966	0.967	0.973	0.973	0.971	0.966	0.98	0.971	0.98	0.973	0.975	0.978	0.975	0.971	0.696	0.973	0.973	0.973	0.973	0.973	0.973	0.975	0.975	0.975	0.975	0.971	0.971	0.967	0.967	0.969	0.969	0.967	0.969	0.969	0.971	0.973	0.971	0.971	0.971	0.971	0.973
OL660240_Dec-2020_53_Razd_Russia_Razdolnoe_G4	0.959	0.964	0.962	0.957	0.959	0.969	0.951	0.96	0.962	0.964	0.969	0.969	0.967	0.962	0.976	0.967	0.976	0.969	0.971	0.975	0.971	0.967	0.693	0.969	0.969	0.969	0.969	0.969	0.969	0.971	0.971	0.971	0.971	0.967	0.967	0.964	0.964	0.966	0.966	0.964	0.966	0.966	0.967	0.969	0.967	0.967	0.967	0.967	0.969
OL660242_Dec-2020_64_Razd_Russia_Razdolnoe_G4	0.959	0.964	0.966	0.96	0.962	0.973	0.955	0.964	0.966	0.967	0.973	0.973	0.971	0.966	0.98	0.971	0.98	0.973	0.975	0.978	0.975	0.971	0.696	0.973	0.973	0.973	0.973	0.973	0.973	0.975	0.975	0.975	0.975	0.971	0.971	0.967	0.967	0.969	0.969	0.967	0.969	0.969	0.971	0.973	0.971	0.971	0.971	0.971	0.973
OL660249_Dec-2020_76_Razd_Russia_Razdolnoe_G4	0.955	0.96	0.966	0.96	0.962	0.969	0.951	0.96	0.962	0.964	0.969	0.969	0.967	0.962	0.976	0.967	0.976	0.969	0.971	0.975	0.971	0.967	0.693	0.969	0.969	0.969	0.969	0.969	0.969	0.971	0.971	0.971	0.971	0.967	0.967	0.964	0.964	0.966	0.966	0.964	0.966	0.966	0.967	0.969	0.967	0.967	0.967	0.971	0.969
OL660250_Dec-2020_80_Razd_Russia_Razdolnoe_G4	0.957	0.962	0.967	0.962	0.964	0.971	0.953	0.962	0.964	0.966	0.971	0.971	0.969	0.964	0.978	0.969	0.975	0.971	0.973	0.976	0.973	0.969	0.693	0.971	0.971	0.971	0.971	0.971	0.971	0.973	0.973	0.973	0.973	0.969	0.969	0.966	0.966	0.967	0.967	0.966	0.967	0.967	0.969	0.971	0.969	0.969	0.969	0.973	0.971
OL660254_Dec-2020_87_Razd_Russia_Razdolnoe_G4	0.959	0.964	0.966	0.96	0.962	0.973	0.955	0.964	0.966	0.967	0.973	0.973	0.971	0.966	0.98	0.971	0.98	0.973	0.975	0.978	0.975	0.971	0.696	0.973	0.973	0.973	0.973	0.973	0.973	0.975	0.975	0.975	0.975	0.971	0.971	0.967	0.967	0.969	0.969	0.967	0.969	0.969	0.971	0.973	0.971	0.971	0.971	0.971	0.973
OL660266_Dec-2020_102_Razd_Russia_Razdolnoe_G4	0.959	0.964	0.966	0.96	0.962	0.973	0.955	0.964	0.966	0.967	0.973	0.973	0.971	0.966	0.98	0.971	0.98	0.973	0.975	0.978	0.975	0.971	0.696	0.973	0.973	0.973	0.973	0.973	0.973	0.975	0.975	0.975	0.975	0.971	0.971	0.967	0.967	0.969	0.969	0.967	0.969	0.969	0.971	0.973	0.971	0.971	0.971	0.971	0.973
Dovolnoe1071	0.959	0.964	0.966	0.96	0.962	0.973	0.955	0.964	0.966	0.967	0.973	0.973	0.971	0.966	0.98	0.971	0.98	0.973	0.975	0.978	0.975	0.971	0.696	0.973	0.973	0.973	0.973	0.973	0.973	0.975	0.975	0.975	0.975	0.971	0.971	0.967	0.967	0.969	0.969	0.967	0.969	0.969	0.971	0.973	0.971	0.971	0.971	0.971	0.973
OL660270_Dec-2020_114_Razd_Russia_Razdolnoe_G4	0.96	0.966	0.964	0.959	0.96	0.971	0.953	0.962	0.964	0.966	0.971	0.971	0.969	0.964	0.978	0.969	0.978	0.971	0.973	0.976	0.973	0.969	0.695	0.971	0.971	0.971	0.971	0.971	0.971	0.973	0.973	0.973	0.973	0.969	0.969	0.966	0.966	0.967	0.967	0.966	0.967	0.967	0.969	0.971	0.969	0.969	0.969	0.969	0.971
OL660292_Dec-2020_162_Razd_Russia_Razdolnoe_G4	0.957	0.962	0.964	0.959	0.96	0.971	0.953	0.962	0.964	0.966	0.971	0.971	0.969	0.964	0.978	0.969	0.978	0.971	0.973	0.976	0.973	0.969	0.695	0.971	0.971	0.971	0.971	0.971	0.971	0.973	0.973	0.973	0.973	0.969	0.969	0.966	0.966	0.967	0.967	0.966	0.967	0.967	0.969	0.971	0.969	0.969	0.969	0.969	0.971
OL660298_Dec-2020_172_Razd_Russia_Razdolnoe_G4	0.957	0.962	0.964	0.959	0.96	0.971	0.953	0.962	0.964	0.966	0.971	0.971	0.969	0.964	0.978	0.969	0.978	0.971	0.973	0.976	0.973	0.969	0.696	0.971	0.971	0.971	0.971	0.971	0.971	0.973	0.973	0.973	0.973	0.969	0.969	0.966	0.966	0.967	0.967	0.966	0.967	0.967	0.969	0.971	0.969	0.969	0.969	0.969	0.971
Kochenevo27_chast_hoz	0.957	0.962	0.964	0.959	0.96	0.971	0.953	0.962	0.964	0.966	0.971	0.971	0.969	0.964	0.978	0.969	0.978	0.971	0.973	0.976	0.973	0.969	0.696	0.971	0.971	0.971	0.971	0.971	0.971	0.973	0.973	0.973	0.973	0.969	0.969	0.966	0.966	0.967	0.967	0.966	0.967	0.967	0.969	0.971	0.969	0.969	0.969	0.969	0.971
OL660299_Dec-2020_174_Razd_Russia_Razdolnoe_G4	0.957	0.962	0.964	0.959	0.96	0.971	0.953	0.962	0.964	0.966	0.971	0.971	0.969	0.964	0.978	0.969	0.978	0.971	0.973	0.976	0.973	0.969	0.695	0.971	0.971	0.971	0.971	0.971	0.971	0.973	0.973	0.973	0.973	0.969	0.969	0.966	0.966	0.967	0.967	0.966	0.967	0.967	0.969	0.971	0.969	0.969	0.969	0.969	0.971
OL660304_Dec-2020_181_Razd_Russia_Razdolnoe_G4	0.957	0.962	0.964	0.959	0.96	0.971	0.953	0.962	0.964	0.966	0.971	0.971	0.969	0.964	0.978	0.969	0.978	0.971	0.973	0.976	0.973	0.969	0.696	0.971	0.971	0.971	0.971	0.971	0.971	0.973	0.973	0.973	0.973	0.969	0.969	0.966	0.966	0.967	0.967	0.966	0.967	0.967	0.969	0.971	0.969	0.969	0.969	0.969	0.971
OL660389_Oct-2020_51_Koch_Russia_Kochenevo_G4	0.957	0.962	0.967	0.962	0.964	0.971	0.953	0.962	0.964	0.966	0.971	0.971	0.969	0.964	0.978	0.969	0.978	0.971	0.973	0.976	0.973	0.969	0.695	0.971	0.971	0.971	0.971	0.971	0.971	0.973	0.973	0.973	0.973	0.969	0.969	0.966	0.966	0.967	0.967	0.966	0.967	0.967	0.969	0.971	0.969	0.969	0.969	0.969	0.971
ON799069_Jun-2021_08_Bol_Russia_Bolotnoye_G4	0.96	0.966	0.967	0.962	0.964	0.973	0.957	0.966	0.967	0.969	0.975	0.975	0.973	0.967	0.982	0.973	0.982	0.975	0.976	0.98	0.976	0.973	0.696	0.975	0.975	0.975	0.975	0.975	0.975	0.976	0.976	0.976	0.976	0.973	0.973	0.969	0.969	0.971	0.971	0.969	0.971	0.971	0.973	0.975	0.973	0.973	0.973	0.973	0.975
ON799081_Jun-2021_27_Bol_Russia_Bolotnoye_G4	0.957	0.962	0.964	0.959	0.96	0.971	0.953	0.962	0.964	0.966	0.971	0.971	0.969	0.964	0.978	0.969	0.978	0.971	0.973	0.976	0.973	0.969	0.695	0.971	0.971	0.971	0.971	0.971	0.971	0.973	0.973	0.973	0.973	0.969	0.969	0.966	0.966	0.967	0.967	0.966	0.967	0.967	0.969	0.971	0.969	0.969	0.969	0.969	0.971
ON799096_Jun-2021_48_Bol_Russia_Bolotnoye_G4	0.959	0.964	0.966	0.96	0.962	0.973	0.955	0.964	0.966	0.967	0.973	0.973	0.971	0.966	0.98	0.971	0.98	0.973	0.975	0.978	0.975	0.971	0.696	0.973	0.973	0.973	0.973	0.973	0.973	0.975	0.975	0.975	0.975	0.971	0.971	0.967	0.967	0.969	0.969	0.967	0.969	0.969	0.971	0.973	0.971	0.971	0.971	0.971	0.973
ON799098_Jun-2021_50_Bol_Russia_Bolotnoye_G4	0.957	0.962	0.964	0.959	0.96	0.971	0.953	0.962	0.964	0.966	0.971	0.971	0.969	0.964	0.978	0.969	0.978	0.971	0.973	0.976	0.973	0.969	0.695	0.971	0.971	0.971	0.971	0.971	0.971	0.973	0.973	0.973	0.973	0.969	0.969	0.966	0.966	0.967	0.967	0.966	0.967	0.967	0.969	0.971	0.969	0.969	0.969	0.969	0.971
ON799099_Jun-2021_51_Bol_Russia_Bolotnoye_G4	0.957	0.962	0.964	0.959	0.96	0.971	0.953	0.962	0.967	0.966	0.971	0.971	0.969	0.964	0.978	0.969	0.978	0.971	0.973	0.976	0.973	0.969	0.695	0.971	0.971	0.971	0.971	0.971	0.971	0.973	0.973	0.973	0.973	0.969	0.969	0.966	0.966	0.967	0.967	0.966	0.967	0.967	0.969	0.971	0.969	0.969	0.969	0.969	0.971
ON799103_Jun-2021_56_Bol_Russia_Bolotnoye_G4	0.957	0.962	0.964	0.959	0.96	0.971	0.953	0.962	0.964	0.966	0.971	0.971	0.969	0.964	0.978	0.969	0.978	0.971	0.973	0.976	0.973	0.969	0.695	0.971	0.971	0.971	0.971	0.971	0.971	0.973	0.973	0.973	0.973	0.969	0.969	0.966	0.966	0.967	0.967	0.966	0.967	0.967	0.969	0.971	0.969	0.969	0.969	0.969	0.971
ON799105_Jun-2021_58_Bol_Russia_Bolotnoye_G4	0.959	0.964	0.966	0.96	0.962	0.973	0.955	0.964	0.966	0.967	0.973	0.973	0.971	0.966	0.98	0.971	0.98	0.973	0.975	0.978	0.975	0.971	0.696	0.973	0.973	0.973	0.973	0.973	0.973	0.975	0.975	0.975	0.975	0.971	0.971	0.967	0.967	0.969	0.969	0.967	0.969	0.969	0.971	0.973	0.971	0.971	0.971	0.971	0.973
OP850719_Dec-2020_Tatarsk21_Russia_Tatarsk_G4	0.959	0.964	0.966	0.96	0.962	0.973	0.955	0.964	0.966	0.967	0.973	0.973	0.971	0.966	0.98	0.971	0.98	0.973	0.975	0.978	0.975	0.971	0.696	0.973	0.973	0.973	0.973	0.973	0.973	0.975	0.975	0.975	0.975	0.971	0.971	0.967	0.967	0.969	0.969	0.967	0.969	0.969	0.971	0.973	0.971	0.971	0.971	0.971	0.973
OP850749_Dec-2020_Tatarsk56_Russia_Tatarsk_G4	0.959	0.964	0.966	0.96	0.962	0.973	0.955	0.964	0.966	0.967	0.973	0.973	0.971	0.966	0.98	0.971	0.98	0.973	0.975	0.978	0.975	0.971	0.696	0.973	0.973	0.973	0.973	0.973	0.973	0.975	0.975	0.975	0.975	0.971	0.971	0.967	0.967	0.969	0.969	0.967	0.969	0.969	0.971	0.973	0.971	0.971	0.971	0.971	0.973
OP850752_Dec-2020_Tatarsk59_Russia_Tatarsk_G4	0.959	0.964	0.966	0.96	0.962	0.973	0.955	0.964	0.966	0.967	0.973	0.973	0.971	0.966	0.98	0.971	0.98	0.973	0.975	0.978	0.975	0.971	0.696	0.973	0.973	0.973	0.973	0.973	0.973	0.975	0.975	0.975	0.975	0.971	0.971	0.967	0.967	0.969	0.969	0.967	0.969	0.969	0.971	0.973	0.971	0.971	0.971	0.971	0.973
OP850761_Dec-2020_Toguchin11_Russia_Toguchin_G4	0.959	0.964	0.966	0.96	0.962	0.973	0.955	0.964	0.966	0.967	0.973	0.973	0.971	0.966	0.98	0.971	0.98	0.973	0.975	0.978	0.975	0.971	0.696	0.973	0.973	0.973	0.973	0.973	0.973	0.975	0.975	0.975	0.975	0.971	0.971	0.967	0.967	0.969	0.969	0.967	0.969	0.969	0.971	0.973	0.971	0.971	0.971	0.971	0.973
OR464497_17-Dec-2021_6_Russia	0.957	0.962	0.964	0.959	0.96	0.971	0.953	0.962	0.964	0.966	0.971	0.971	0.969	0.964	0.978	0.969	0.978	0.971	0.973	0.976	0.973	0.969	0.695	0.971	0.971	0.971	0.971	0.971	0.971	0.973	0.973	0.973	0.973	0.969	0.969	0.966	0.966	0.967	0.967	0.966	0.967	0.967	0.969	0.971	0.969	0.969	0.969	0.969	0.971
M35238_France_G4_Ref	0.957	0.962	0.964	0.959	0.96	0.971	0.953	0.962	0.964	0.966	0.971	0.971	0.969	0.964	0.978	0.969	0.978	0.971	0.973	0.976	0.973	0.969	0.695	0.971	0.971	0.971	0.971	0.971	0.971	0.973	0.973	0.973	0.973	0.969	0.969	0.966	0.966	0.967	0.967	0.966	0.967	0.967	0.969	0.971	0.969	0.969	0.969	0.969	0.971
Kochenevo26_chast_hoz	0.959	0.964	0.966	0.96	0.962	0.973	0.955	0.964	0.966	0.967	0.973	0.973	0.971	0.966	0.98	0.971	0.98	0.973	0.975	0.978	0.975	0.971	0.696	0.973	0.973	0.973	0.973	0.973	0.973	0.975	0.975	0.975	0.975	0.971	0.971	0.967	0.967	0.969	0.969	0.967	0.969	0.969	0.971	0.973	0.971	0.971	0.971	0.971	0.973
Kochenevo33_chast_hoz	0.959	0.964	0.966	0.96	0.962	0.973	0.955	0.964	0.966	0.967	0.973	0.973	0.971	0.966	0.98	0.971	0.98	0.973	0.975	0.978	0.975	0.971	0.696	0.973	0.973	0.973	0.973	0.973	0.973	0.975	0.975	0.975	0.975	0.971	0.971	0.967	0.967	0.969	0.969	0.967	0.969	0.969	0.971	0.973	0.971	0.971	0.971	0.971	0.973
OK945963_KAZ	0.955	0.96	0.962	0.957	0.959	0.969	0.955	0.964	0.962	0.964	0.969	0.969	0.967	0.966	0.976	0.967	0.976	0.973	0.975	0.975	0.975	0.967	0.696	0.969	0.969	0.969	0.969	0.969	0.969	0.971	0.971	0.971	0.971	0.967	0.967	0.964	0.964	0.966	0.966	0.964	0.966	0.966	0.967	0.969	0.967	0.967	0.967	0.967	0.969
OK945965_KAZ	0.957	0.962	0.964	0.959	0.96	0.971	0.953	0.962	0.964	0.966	0.971	0.971	0.969	0.964	0.978	0.969	0.978	0.971	0.973	0.976	0.973	0.969	0.696	0.971	0.971	0.971	0.971	0.971	0.971	0.973	0.973	0.973	0.973	0.969	0.969	0.966	0.966	0.967	0.967	0.966	0.967	0.967	0.969	0.971	0.969	0.969	0.969	0.969	0.971
OL660261_Dec-2020_97_Razd_Russia_Razdolnoe_G4	0.959	0.964	0.962	0.957	0.959	0.969	0.951	0.96	0.962	0.964	0.969	0.969	0.967	0.962	0.976	0.967	0.976	0.969	0.971	0.975	0.971	0.967	0.693	0.969	0.969	0.969	0.969	0.969	0.969	0.971	0.971	0.971	0.971	0.967	0.967	0.964	0.964	0.966	0.966	0.964	0.966	0.966	0.967	0.969	0.967	0.967	0.967	0.967	0.969
OK945956_KAZ	0.953	0.959	0.957	0.951	0.953	0.966	0.95	0.959	0.957	0.962	0.967	0.967	0.966	0.96	0.971	0.966	0.975	0.967	0.969	0.973	0.969	0.966	0.696	0.967	0.967	0.967	0.967	0.967	0.967	0.969	0.969	0.969	0.969	0.966	0.966	0.962	0.962	0.964	0.964	0.962	0.964	0.964	0.966	0.967	0.966	0.966	0.966	0.966	0.967
HM563779_4Z_Russia	0.959	0.964	0.962	0.957	0.959	0.971	0.955	0.964	0.962	0.967	0.973	0.973	0.971	0.966	0.976	0.971	0.98	0.973	0.975	0.978	0.975	0.971	0.696	0.973	0.973	0.973	0.973	0.973	0.973	0.975	0.975	0.975	0.975	0.971	0.971	0.967	0.967	0.969	0.969	0.967	0.969	0.969	0.971	0.973	0.971	0.971	0.971	0.971	0.973
JQ320302_2010_2Z_Russia_Chelyabinsk	0.959	0.964	0.962	0.957	0.959	0.971	0.955	0.964	0.962	0.967	0.973	0.973	0.971	0.966	0.976	0.971	0.98	0.973	0.975	0.978	0.975	0.971	0.696	0.973	0.973	0.973	0.973	0.973	0.973	0.975	0.975	0.975	0.975	0.971	0.971	0.967	0.967	0.969	0.969	0.967	0.969	0.969	0.971	0.973	0.971	0.971	0.971	0.971	0.973
OL660379_Oct-2020_27_Koch_Russia_Kochenevo_G4	0.957	0.962	0.96	0.955	0.957	0.971	0.953	0.962	0.96	0.966	0.971	0.971	0.969	0.964	0.975	0.973	0.978	0.971	0.973	0.976	0.973	0.969	0.695	0.971	0.971	0.971	0.971	0.971	0.971	0.973	0.973	0.973	0.973	0.969	0.969	0.966	0.966	0.967	0.967	0.966	0.967	0.967	0.969	0.971	0.969	0.969	0.969	0.969	0.971
OL660381_Oct-2020_30_Koch_Russia_Kochenevo_G4	0.957	0.962	0.96	0.955	0.957	0.971	0.953	0.962	0.96	0.966	0.971	0.971	0.969	0.964	0.975	0.973	0.978	0.971	0.973	0.976	0.973	0.969	0.695	0.971	0.971	0.971	0.971	0.971	0.971	0.973	0.973	0.973	0.973	0.969	0.969	0.966	0.966	0.967	0.967	0.966	0.967	0.967	0.969	0.971	0.969	0.969	0.969	0.969	0.971
OL660387_Oct-2020_44_Koch_Russia_Kochenevo_G4	0.957	0.962	0.96	0.955	0.957	0.971	0.953	0.962	0.96	0.966	0.971	0.971	0.969	0.964	0.975	0.973	0.978	0.971	0.973	0.976	0.973	0.969	0.695	0.971	0.971	0.971	0.971	0.971	0.971	0.973	0.973	0.973	0.973	0.969	0.969	0.966	0.966	0.967	0.967	0.966	0.967	0.967	0.969	0.971	0.969	0.969	0.969	0.969	0.971
EU262575_Poland_G4	0.951	0.957	0.955	0.95	0.951	0.964	0.948	0.957	0.955	0.96	0.966	0.966	0.964	0.959	0.969	0.964	0.973	0.966	0.967	0.971	0.967	0.964	0.693	0.966	0.966	0.966	0.966	0.966	0.966	0.967	0.967	0.967	0.967	0.964	0.964	0.96	0.96	0.962	0.962	0.96	0.962	0.962	0.964	0.966	0.964	0.964	0.964	0.964	0.966
AF067081_Poland_1998	0.964	0.966	0.96	0.955	0.957	0.969	0.953	0.962	0.962	0.966	0.975	0.975	0.973	0.964	0.975	0.969	0.978	0.971	0.973	0.976	0.973	0.969	0.695	0.971	0.971	0.971	0.971	0.971	0.971	0.973	0.973	0.973	0.973	0.969	0.969	0.966	0.966	0.967	0.967	0.966	0.967	0.967	0.969	0.971	0.969	0.969	0.969	0.969	0.971
OK945987_KAZ	0.957	0.966	0.96	0.955	0.957	0.969	0.953	0.962	0.96	0.966	0.971	0.971	0.969	0.964	0.975	0.969	0.978	0.971	0.973	0.976	0.973	0.969	0.695	0.971	0.971	0.971	0.971	0.971	0.971	0.973	0.973	0.973	0.973	0.969	0.969	0.966	0.966	0.967	0.967	0.966	0.967	0.967	0.969	0.971	0.969	0.969	0.969	0.969	0.971
EF065638_Belgium	0.96	0.966	0.96	0.955	0.957	0.969	0.953	0.962	0.96	0.966	0.971	0.971	0.969	0.964	0.975	0.969	0.978	0.971	0.973	0.976	0.973	0.969	0.696	0.971	0.971	0.971	0.971	0.971	0.973	0.973	0.973	0.973	0.973	0.969	0.969	0.966	0.966	0.967	0.967	0.966	0.967	0.967	0.969	0.971	0.969	0.969	0.969	0.969	0.971
AF033818_USA_G4	0.953	0.959	0.957	0.951	0.953	0.966	0.953	0.962	0.957	0.966	0.971	0.971	0.969	0.96	0.971	0.966	0.975	0.967	0.969	0.973	0.969	0.966	0.696	0.967	0.967	0.967	0.967	0.967	0.967	0.969	0.969	0.969	0.969	0.966	0.966	0.962	0.962	0.964	0.964	0.962	0.964	0.964	0.966	0.967	0.966	0.966	0.966	0.966	0.967
NC_001414_Ref	0.953	0.959	0.957	0.951	0.953	0.966	0.953	0.962	0.957	0.966	0.971	0.971	0.969	0.96	0.971	0.966	0.975	0.967	0.969	0.973	0.969	0.966	0.696	0.967	0.967	0.967	0.967	0.967	0.967	0.969	0.969	0.969	0.969	0.966	0.966	0.962	0.962	0.964	0.964	0.962	0.964	0.964	0.966	0.967	0.966	0.966	0.966	0.966	0.967
OL660276_Dec-2020_122_Razd_Russia_Razdolnoe_G4	0.96	0.966	0.96	0.955	0.957	0.971	0.953	0.962	0.96	0.966	0.971	0.971	0.969	0.964	0.975	0.969	0.978	0.971	0.973	0.976	0.973	0.969	0.696	0.971	0.971	0.971	0.971	0.971	0.971	0.973	0.973	0.973	0.973	0.969	0.969	0.966	0.966	0.967	0.967	0.966	0.967	0.967	0.969	0.971	0.969	0.969	0.969	0.969	0.971
OL660233_Dec-2020_34_Razd_Russia_Razdolnoe_G4	0.962	0.967	0.962	0.957	0.959	0.973	0.955	0.964	0.962	0.967	0.973	0.973	0.971	0.966	0.976	0.971	0.976	0.973	0.975	0.978	0.975	0.971	0.698	0.973	0.973	0.973	0.973	0.973	0.973	0.975	0.975	0.975	0.975	0.971	0.971	0.971	0.967	0.969	0.969	0.967	0.969	0.969	0.971	0.973	0.971	0.971	0.971	0.971	0.973
OL660245_Dec-2020_71_Razd_Russia_Razdolnoe_G4	0.964	0.969	0.964	0.959	0.96	0.975	0.957	0.966	0.964	0.969	0.975	0.975	0.973	0.967	0.978	0.973	0.978	0.975	0.976	0.98	0.976	0.973	0.698	0.975	0.975	0.975	0.975	0.975	0.975	0.976	0.976	0.976	0.976	0.973	0.973	0.969	0.969	0.971	0.971	0.969	0.971	0.971	0.973	0.975	0.973	0.973	0.973	0.973	0.975
OL660248_Dec-2020_75_Razd_Russia_Razdolnoe_G4	0.962	0.967	0.962	0.957	0.959	0.973	0.955	0.964	0.962	0.967	0.973	0.973	0.971	0.966	0.976	0.971	0.98	0.973	0.975	0.978	0.975	0.971	0.698	0.973	0.973	0.973	0.973	0.973	0.973	0.975	0.975	0.975	0.975	0.971	0.971	0.967	0.967	0.969	0.969	0.967	0.969	0.969	0.971	0.973	0.971	0.971	0.971	0.971	0.973
OL660239_Dec-2020_50_Razd_Russia_Razdolnoe_G4	0.962	0.967	0.962	0.957	0.959	0.973	0.955	0.964	0.962	0.967	0.973	0.973	0.971	0.966	0.976	0.971	0.98	0.973	0.975	0.978	0.975	0.971	0.698	0.973	0.973	0.973	0.973	0.973	0.973	0.975	0.975	0.975	0.975	0.971	0.971	0.967	0.967	0.969	0.969	0.967	0.969	0.969	0.971	0.973	0.971	0.971	0.971	0.971	0.973
OL660235_Dec-2020_45_Razd_Russia_Razdolnoe_G4	0.962	0.967	0.962	0.957	0.959	0.973	0.955	0.964	0.962	0.967	0.973	0.973	0.971	0.966	0.976	0.971	0.98	0.973	0.975	0.978	0.975	0.971	0.698	0.973	0.973	0.973	0.973	0.973	0.973	0.975	0.975	0.975	0.975	0.971	0.971	0.967	0.967	0.969	0.969	0.967	0.969	0.969	0.971	0.973	0.971	0.971	0.971	0.971	0.973
OL660247_Dec-2020_74_Razd_Russia_Razdolnoe_G4	0.962	0.967	0.962	0.957	0.959	0.973	0.955	0.964	0.962	0.967	0.973	0.973	0.971	0.966	0.976	0.971	0.98	0.973	0.975	0.978	0.975	0.971	0.698	0.973	0.973	0.973	0.973	0.973	0.973	0.975	0.975	0.975	0.975	0.971	0.971	0.967	0.967	0.969	0.969	0.967	0.969	0.969	0.971	0.973	0.971	0.971	0.971	0.971	0.973
OL660277_Dec-2020_131_Razd_Russia_Razdolnoe_G4	0.962	0.967	0.962	0.957	0.959	0.973	0.955	0.964	0.962	0.967	0.973	0.973	0.971	0.966	0.976	0.971	0.98	0.973	0.975	0.978	0.975	0.971	0.698	0.973	0.973	0.973	0.973	0.973	0.973	0.975	0.975	0.975	0.975	0.971	0.971	0.967	0.967	0.969	0.969	0.967	0.969	0.969	0.971	0.973	0.971	0.971	0.971	0.971	0.973
OL660278_Dec-2020_134_Razd_Russia_Razdolnoe_G4	0.962	0.967	0.962	0.957	0.959	0.973	0.955	0.964	0.962	0.967	0.973	0.973	0.971	0.966	0.976	0.971	0.98	0.973	0.975	0.978	0.975	0.971	0.698	0.973	0.973	0.973	0.973	0.973	0.973	0.975	0.975	0.975	0.975	0.971	0.971	0.967	0.967	0.969	0.969	0.967	0.969	0.969	0.971	0.973	0.971	0.971	0.971	0.971	0.973
OL660337_Oct-2020_7m_Koch_Russia_Kochenevo_G4	0.959	0.964	0.962	0.957	0.959	0.973	0.955	0.964	0.962	0.967	0.973	0.973	0.971	0.966	0.976	0.971	0.98	0.973	0.975	0.978	0.975	0.971	0.698	0.973	0.973	0.973	0.973	0.973	0.973	0.975	0.975	0.975	0.975	0.971	0.971	0.967	0.967	0.969	0.969	0.967	0.969	0.969	0.971	0.973	0.971	0.971	0.971	0.971	0.973
OL660373_Oct-2020_18_Koch_Russia_Kochenevo_G4	0.959	0.964	0.962	0.957	0.959	0.973	0.955	0.964	0.962	0.967	0.973	0.973	0.971	0.966	0.976	0.971	0.98	0.973	0.975	0.978	0.975	0.971	0.698	0.973	0.973	0.973	0.973	0.973	0.973	0.975	0.975	0.975	0.975	0.971	0.971	0.967	0.967	0.969	0.969	0.967	0.969	0.969	0.971	0.973	0.971	0.971	0.971	0.971	0.973
Kochenevo8	0.959	0.964	0.962	0.957	0.959	0.973	0.955	0.964	0.962	0.967	0.973	0.973	0.971	0.966	0.976	0.971	0.98	0.973	0.975	0.978	0.975	0.971	0.698	0.973	0.973	0.973	0.973	0.973	0.973	0.975	0.975	0.975	0.975	0.971	0.971	0.967	0.967	0.969	0.969	0.967	0.969	0.969	0.971	0.973	0.971	0.971	0.971	0.971	0.973
OP850735_Dec-2020_Tatarsk41_Russia_Tatarsk_G4	0.959	0.964	0.962	0.957	0.959	0.973	0.955	0.964	0.962	0.967	0.973	0.973	0.971	0.966	0.976	0.971	0.98	0.973	0.975	0.978	0.975	0.971	0.698	0.973	0.973	0.973	0.973	0.973	0.973	0.975	0.975	0.975	0.975	0.971	0.971	0.967	0.967	0.969	0.969	0.967	0.969	0.969	0.971	0.973	0.971	0.971	0.971	0.971	0.973
OP850709_Dec-2020_Tatarsk10_Russia_Tatarsk_G4	0.959	0.964	0.962	0.957	0.959	0.973	0.955	0.964	0.962	0.967	0.973	0.973	0.971	0.966	0.976	0.971	0.98	0.973	0.975	0.978	0.975	0.971	0.698	0.973	0.973	0.973	0.973	0.973	0.973	0.975	0.975	0.975	0.975	0.971	0.971	0.967	0.967	0.969	0.969	0.967	0.969	0.969	0.971	0.973	0.971	0.971	0.971	0.971	0.973
OP850712_Dec-2020_Tatarsk13_Russia_Tatarsk_G4	0.959	0.964	0.962	0.957	0.959	0.973	0.955	0.964	0.962	0.967	0.973	0.973	0.971	0.966	0.976	0.971	0.98	0.973	0.975	0.978	0.975	0.971	0.698	0.973	0.973	0.973	0.973	0.973	0.973	0.975	0.975	0.975	0.975	0.971	0.971	0.967	0.967	0.969	0.969	0.967	0.969	0.969	0.971	0.973	0.971	0.971	0.971	0.971	0.973
OP850720_Dec-2020_Tatarsk22_Russia_Tatarsk_G4	0.959	0.964	0.962	0.957	0.959	0.973	0.955	0.964	0.962	0.967	0.973	0.973	0.971	0.966	0.976	0.971	0.98	0.973	0.975	0.978	0.975	0.971	0.698	0.973	0.973	0.973	0.973	0.973	0.973	0.975	0.975	0.975	0.975	0.971	0.971	0.967	0.967	0.969	0.969	0.967	0.969	0.969	0.971	0.973	0.971	0.971	0.971	0.971	0.973
OP850753_Dec-2020_Tatarsk60_Russia_Tatarsk_G4	0.959	0.964	0.962	0.957	0.959	0.973	0.955	0.964	0.962	0.967	0.973	0.973	0.971	0.966	0.976	0.971	0.98	0.973	0.975	0.978	0.975	0.971	0.698	0.973	0.973	0.973	0.973	0.973	0.973	0.975	0.975	0.975	0.975	0.971	0.971	0.967	0.967	0.969	0.969	0.967	0.969	0.969	0.971	0.973	0.971	0.971	0.971	0.971	0.973
Kochenevo1N	0.959	0.964	0.962	0.957	0.959	0.973	0.955	0.964	0.962	0.967	0.973	0.973	0.971	0.966	0.976	0.971	0.98	0.973	0.975	0.978	0.975	0.971	0.698	0.973	0.973	0.973	0.973	0.973	0.973	0.975	0.975	0.975	0.975	0.971	0.971	0.967	0.967	0.969	0.969	0.967	0.969	0.969	0.971	0.973	0.971	0.971	0.971	0.971	0.973
Kochenevo2_1N	0.959	0.964	0.962	0.957	0.959	0.973	0.955	0.964	0.962	0.967	0.973	0.973	0.971	0.966	0.976	0.971	0.98	0.973	0.975	0.978	0.975	0.971	0.698	0.973	0.973	0.973	0.973	0.973	0.973	0.975	0.975	0.975	0.975	0.971	0.971	0.967	0.967	0.969	0.969	0.967	0.969	0.969	0.971	0.973	0.971	0.971	0.971	0.971	0.973
OL660224_Dec-2020_5_Razd_Russia_Razdolnoe_G4	0.957	0.962	0.96	0.955	0.957	0.971	0.957	0.966	0.96	0.966	0.971	0.971	0.969	0.964	0.975	0.969	0.978	0.971	0.973	0.976	0.973	0.969	0.701	0.971	0.971	0.971	0.971	0.971	0.971	0.973	0.973	0.973	0.973	0.969	0.969	0.966	0.966	0.967	0.967	0.966	0.967	0.967	0.969	0.971	0.969	0.969	0.969	0.969	0.971
JQ686089_21-Oct-2008_MC19_Russia_Moscow_G4	0.955	0.96	0.959	0.953	0.955	0.967	0.955	0.964	0.959	0.964	0.969	0.969	0.967	0.962	0.973	0.967	0.976	0.969	0.971	0.975	0.971	0.967	0.695	0.969	0.969	0.969	0.969	0.969	0.969	0.971	0.971	0.971	0.971	0.967	0.967	0.964	0.964	0.966	0.966	0.964	0.966	0.966	0.967	0.969	0.967	0.967	0.967	0.967	0.969
OL660257_Dec-2020_91_Razd_Russia_Razdolnoe_G4	0.959	0.964	0.962	0.957	0.959	0.973	0.955	0.964	0.962	0.967	0.973	0.973	0.971	0.966	0.976	0.971	0.98	0.973	0.975	0.978	0.975	0.971	0.698	0.973	0.973	0.973	0.973	0.973	0.973	0.975	0.975	0.975	0.975	0.971	0.971	0.967	0.967	0.969	0.969	0.967	0.969	0.969	0.971	0.973	0.971	0.971	0.971	0.971	0.973
OL660273_Dec-2020_117_Razd_Russia_Razdolnoe_G4	0.959	0.964	0.962	0.957	0.959	0.973	0.955	0.964	0.962	0.967	0.973	0.973	0.971	0.966	0.976	0.971	0.98	0.973	0.975	0.978	0.975	0.971	0.698	0.973	0.973	0.973	0.973	0.973	0.973	0.975	0.975	0.975	0.975	0.971	0.971	0.967	0.967	0.969	0.969	0.967	0.969	0.969	0.971	0.973	0.971	0.971	0.971	0.971	0.973
OL660281_Dec-2020_139_Razd_Russia_Razdolnoe_G4	0.96	0.966	0.964	0.959	0.96	0.975	0.957	0.966	0.964	0.969	0.975	0.975	0.973	0.967	0.978	0.973	0.982	0.975	0.976	0.98	0.976	0.973	0.698	0.975	0.975	0.975	0.975	0.975	0.975	0.976	0.976	0.976	0.976	0.973	0.973	0.969	0.969	0.971	0.971	0.969	0.971	0.971	0.973	0.975	0.973	0.973	0.973	0.973	0.975
OL660289_Dec-2020_156_Razd_Russia_Razdolnoe_G4	0.96	0.966	0.964	0.959	0.96	0.975	0.957	0.966	0.964	0.969	0.975	0.975	0.973	0.967	0.978	0.973	0.982	0.975	0.976	0.98	0.976	0.973	0.698	0.975	0.975	0.975	0.975	0.975	0.975	0.976	0.976	0.976	0.976	0.973	0.973	0.969	0.969	0.971	0.971	0.969	0.971	0.971	0.973	0.975	0.973	0.973	0.973	0.973	0.975
OL660365_Oct-2020_5-4_Koch_Russia_Kochenevo_G4	0.96	0.966	0.964	0.959	0.96	0.975	0.957	0.966	0.964	0.969	0.975	0.975	0.973	0.967	0.978	0.973	0.982	0.975	0.976	0.98	0.976	0.973	0.698	0.975	0.975	0.975	0.975	0.975	0.975	0.976	0.976	0.976	0.976	0.973	0.973	0.969	0.969	0.971	0.971	0.969	0.971	0.971	0.973	0.975	0.973	0.973	0.973	0.973	0.975
OL660343_Oct-2020_25m_Koch_Russia_Kochenevo_G4	0.96	0.966	0.964	0.959	0.96	0.975	0.957	0.966	0.964	0.969	0.975	0.975	0.973	0.967	0.978	0.973	0.982	0.975	0.976	0.98	0.976	0.973	0.698	0.975	0.975	0.975	0.975	0.975	0.975	0.976	0.976	0.976	0.976	0.973	0.973	0.969	0.969	0.971	0.971	0.969	0.971	0.971	0.973	0.975	0.973	0.973	0.973	0.973	0.975
OL660362_Oct-2020_3_Koch_Russia_Kochenevo_G4	0.96	0.966	0.964	0.959	0.96	0.975	0.957	0.966	0.964	0.969	0.975	0.975	0.973	0.967	0.978	0.973	0.982	0.975	0.976	0.98	0.976	0.973	0.698	0.975	0.975	0.975	0.975	0.975	0.975	0.976	0.976	0.976	0.976	0.973	0.973	0.969	0.969	0.971	0.971	0.969	0.971	0.971	0.973	0.975	0.973	0.973	0.973	0.973	0.975
OL660363_Oct-2020_4_Koch_Russia_Kochenevo_G4	0.96	0.966	0.964	0.959	0.96	0.975	0.957	0.966	0.964	0.969	0.975	0.975	0.973	0.967	0.978	0.973	0.982	0.975	0.976	0.98	0.976	0.973	0.698	0.975	0.975	0.975	0.975	0.975	0.975	0.976	0.976	0.976	0.976	0.973	0.973	0.969	0.969	0.971	0.971	0.969	0.971	0.971	0.973	0.975	0.973	0.973	0.973	0.973	0.975
OL660369_Oct-2020_14_Koch_Russia_Kochenevo_G4	0.96	0.966	0.964	0.959	0.96	0.975	0.957	0.966	0.964	0.969	0.975	0.975	0.973	0.967	0.978	0.973	0.982	0.975	0.976	0.98	0.976	0.973	0.698	0.975	0.975	0.975	0.975	0.975	0.975	0.976	0.976	0.976	0.976	0.973	0.973	0.969	0.969	0.971	0.971	0.969	0.971	0.971	0.973	0.975	0.973	0.973	0.973	0.973	0.975
OL660370_Oct-2020_15_Koch_Russia_Kochenevo_G4	0.96	0.966	0.964	0.959	0.96	0.975	0.957	0.966	0.964	0.969	0.975	0.975	0.973	0.967	0.978	0.973	0.982	0.975	0.976	0.98	0.976	0.973	0.698	0.975	0.975	0.975	0.975	0.975	0.975	0.976	0.976	0.976	0.976	0.973	0.973	0.969	0.969	0.971	0.971	0.969	0.971	0.971	0.973	0.975	0.973	0.973	0.973	0.973	0.975
OL660371_Oct-2020_16_Koch_Russia_Kochenevo_G4	0.96	0.966	0.964	0.959	0.96	0.975	0.957	0.966	0.964	0.969	0.975	0.975	0.973	0.967	0.978	0.973	0.982	0.975	0.976	0.98	0.976	0.973	0.698	0.975	0.975	0.975	0.975	0.975	0.975	0.976	0.976	0.976	0.976	0.973	0.973	0.969	0.969	0.971	0.971	0.969	0.971	0.971	0.973	0.975	0.973	0.973	0.973	0.973	0.975
OL660393_Oct-2020_57_Koch_Russia_Kochenevo_G4	0.96	0.966	0.964	0.959	0.96	0.975	0.957	0.966	0.964	0.969	0.975	0.975	0.973	0.967	0.978	0.973	0.982	0.975	0.976	0.98	0.976	0.973	0.698	0.975	0.975	0.975	0.975	0.975	0.975	0.976	0.976	0.976	0.976	0.973	0.973	0.969	0.969	0.971	0.971	0.969	0.971	0.971	0.973	0.975	0.973	0.973	0.973	0.973	0.975
Kochenevo3t	0.96	0.966	0.964	0.959	0.96	0.975	0.957	0.966	0.964	0.969	0.975	0.975	0.973	0.967	0.978	0.973	0.982	0.975	0.976	0.98	0.976	0.973	0.698	0.975	0.975	0.975	0.975	0.975	0.975	0.976	0.976	0.976	0.976	0.973	0.973	0.969	0.969	0.971	0.971	0.969	0.971	0.971	0.973	0.975	0.973	0.973	0.973	0.973	0.975
OL660364_Oct-2020_5_Koch_Russia_Kochenevo_G4	0.96	0.966	0.964	0.959	0.96	0.975	0.957	0.966	0.964	0.969	0.975	0.975	0.973	0.967	0.978	0.973	0.982	0.975	0.976	0.98	0.976	0.973	0.698	0.975	0.975	0.975	0.975	0.975	0.975	0.976	0.976	0.976	0.976	0.973	0.973	0.969	0.969	0.971	0.971	0.969	0.971	0.971	0.973	0.975	0.973	0.973	0.973	0.973	0.975
OP850714_Dec-2020_Tatarsk15_Russia_Tatarsk_G4	0.957	0.962	0.96	0.955	0.957	0.971	0.953	0.962	0.96	0.966	0.971	0.971	0.969	0.964	0.975	0.969	0.978	0.971	0.973	0.976	0.973	0.969	0.698	0.971	0.971	0.971	0.971	0.971	0.971	0.973	0.973	0.973	0.973	0.969	0.969	0.966	0.966	0.967	0.967	0.966	0.967	0.967	0.969	0.971	0.969	0.969	0.969	0.969	0.971
OP850736_Dec-2020_Tatarsk42_Russia_Tatarsk_G4	0.957	0.962	0.96	0.955	0.957	0.971	0.953	0.962	0.96	0.966	0.971	0.971	0.969	0.964	0.975	0.969	0.978	0.971	0.973	0.976	0.973	0.969	0.698	0.971	0.971	0.971	0.971	0.971	0.971	0.973	0.973	0.973	0.973	0.969	0.969	0.966	0.966	0.967	0.967	0.966	0.967	0.967	0.969	0.971	0.969	0.969	0.969	0.969	0.971
LC080656_Paraguay_G6	0.96	0.962	0.971	0.966	0.967	0.966	0.957	0.969	0.978	0.966	0.971	0.971	0.969	0.967	0.971	0.969	0.975	0.971	0.973	0.973	0.976	0.969	0.695	0.971	0.971	0.971	0.971	0.971	0.971	0.973	0.973	0.973	0.973	0.969	0.969	0.966	0.966	0.967	0.967	0.966	0.967	0.967	0.969	0.975	0.973	0.973	0.973	0.969	0.969
AY185360_Brazil_G6	0.962	0.964	0.973	0.967	0.969	0.967	0.959	0.967	0.976	0.969	0.973	0.973	0.971	0.969	0.973	0.971	0.976	0.973	0.975	0.975	0.978	0.971	0.696	0.973	0.973	0.973	0.973	0.973	0.973	0.975	0.975	0.975	0.975	0.971	0.971	0.967	0.967	0.969	0.969	0.967	0.971	0.969	0.971	0.976	0.975	0.975	0.975	0.971	0.971
LC080654_Peru_G2	0.95	0.955	0.955	0.946	0.948	0.957	0.964	0.973	0.953	0.959	0.96	0.96	0.959	0.96	0.96	0.962	0.967	0.967	0.969	0.966	0.969	0.962	0.691	0.964	0.966	0.964	0.964	0.964	0.964	0.966	0.966	0.966	0.966	0.962	0.962	0.959	0.959	0.96	0.96	0.959	0.96	0.96	0.962	0.964	0.962	0.962	0.962	0.962	0.962
AF257515_Argentina_G2	0.951	0.957	0.96	0.951	0.953	0.962	0.969	0.978	0.955	0.964	0.966	0.966	0.964	0.966	0.966	0.967	0.973	0.973	0.975	0.971	0.975	0.967	0.696	0.969	0.971	0.969	0.969	0.969	0.969	0.971	0.971	0.971	0.971	0.967	0.967	0.964	0.964	0.966	0.966	0.964	0.966	0.966	0.967	0.969	0.967	0.967	0.967	0.967	0.967
LC080655/Paraguay_G2	0.95	0.955	0.959	0.95	0.951	0.96	0.967	0.976	0.953	0.962	0.964	0.964	0.962	0.964	0.964	0.966	0.971	0.971	0.973	0.969	0.973	0.966	0.695	0.967	0.969	0.967	0.967	0.967	0.967	0.969	0.969	0.969	0.969	0.966	0.966	0.964	0.962	0.964	0.964	0.962	0.964	0.964	0.966	0.967	0.966	0.966	0.966	0.966	0.966
FJ914764/Argentina_G2	0.948	0.953	0.957	0.948	0.95	0.959	0.966	0.975	0.951	0.96	0.962	0.962	0.96	0.962	0.962	0.964	0.969	0.969	0.971	0.967	0.971	0.964	0.695	0.966	0.967	0.966	0.966	0.966	0.966	0.967	0.967	0.967	0.967	0.964	0.964	0.96	0.96	0.962	0.962	0.96	0.962	0.962	0.964	0.966	0.964	0.964	0.964	0.964	0.964
LC080668_Bolivia_G9	0.946	0.951	0.959	0.95	0.951	0.959	0.964	0.973	0.953	0.96	0.964	0.964	0.962	0.96	0.964	0.962	0.967	0.964	0.966	0.966	0.969	0.962	0.693	0.964	0.964	0.964	0.964	0.964	0.964	0.966	0.966	0.966	0.966	0.962	0.962	0.959	0.959	0.96	0.96	0.959	0.96	0.96	0.962	0.964	0.962	0.962	0.962	0.962	0.962
LC080675/Bolivia	0.948	0.953	0.96	0.951	0.953	0.96	0.966	0.975	0.955	0.962	0.966	0.966	0.964	0.962	0.962	0.964	0.969	0.966	0.967	0.967	0.971	0.964	0.695	0.966	0.966	0.966	0.966	0.966	0.966	0.967	0.967	0.967	0.967	0.964	0.964	0.96	0.96	0.962	0.962	0.96	0.962	0.962	0.964	0.966	0.964	0.964	0.964	0.964	0.964
LC080659_Bolivia_G9	0.948	0.953	0.96	0.951	0.953	0.96	0.966	0.975	0.955	0.96	0.966	0.966	0.964	0.962	0.962	0.967	0.969	0.966	0.967	0.967	0.971	0.964	0.693	0.966	0.966	0.966	0.966	0.966	0.966	0.967	0.967	0.967	0.967	0.964	0.964	0.96	0.96	0.962	0.962	0.96	0.962	0.962	0.964	0.966	0.964	0.964	0.964	0.964	0.964
LC080660/Bolivia	0.95	0.955	0.962	0.953	0.955	0.962	0.967	0.976	0.957	0.962	0.967	0.967	0.966	0.964	0.964	0.966	0.971	0.967	0.969	0.969	0.973	0.966	0.695	0.967	0.967	0.967	0.967	0.967	0.967	0.969	0.969	0.969	0.969	0.966	0.966	0.962	0.962	0.964	0.964	0.962	0.964	0.964	0.966	0.967	0.966	0.966	0.966	0.966	0.966
HM563764_Ukraine_G8	0.948	0.953	0.957	0.951	0.953	0.962	0.962	0.971	0.955	0.96	0.966	0.966	0.964	0.966	0.962	0.967	0.969	0.969	0.971	0.971	0.975	0.967	0.7	0.969	0.969	0.969	0.969	0.969	0.969	0.971	0.971	0.971	0.971	0.967	0.967	0.964	0.964	0.966	0.966	0.964	0.966	0.966	0.967	0.969	0.967	0.967	0.967	0.967	0.967
JQ675759_Feb-2009_MKC2137_Russia_Moscow_G8	0.95	0.955	0.959	0.953	0.955	0.962	0.966	0.975	0.957	0.966	0.967	0.967	0.966	0.964	0.964	0.966	0.971	0.967	0.969	0.969	0.973	0.966	0.695	0.967	0.967	0.967	0.967	0.967	0.967	0.969	0.969	0.969	0.969	0.966	0.966	0.962	0.962	0.964	0.964	0.962	0.964	0.964	0.966	0.967	0.966	0.966	0.966	0.966	0.966
KU233564_Thailand_G1	0.948	0.953	0.953	0.948	0.95	0.957	0.962	0.967	0.951	0.957	0.962	0.962	0.96	0.959	0.959	0.96	0.966	0.962	0.964	0.964	0.967	0.964	0.691	0.962	0.962	0.962	0.962	0.962	0.962	0.964	0.964	0.964	0.964	0.96	0.96	0.957	0.957	0.959	0.959	0.957	0.962	0.959	0.96	0.962	0.96	0.96	0.96	0.96	0.96
K02120/Japan	0.95	0.955	0.955	0.95	0.951	0.959	0.964	0.969	0.953	0.966	0.964	0.964	0.962	0.96	0.96	0.962	0.967	0.964	0.966	0.966	0.969	0.966	0.691	0.964	0.964	0.964	0.964	0.964	0.964	0.966	0.966	0.966	0.966	0.962	0.962	0.959	0.959	0.96	0.96	0.959	0.966	0.96	0.962	0.964	0.962	0.962	0.962	0.962	0.962
JQ675760_Feb-2009_MKC3511_Russia_Moscow_G8	0.948	0.953	0.96	0.955	0.957	0.96	0.962	0.971	0.962	0.96	0.966	0.966	0.964	0.962	0.962	0.967	0.973	0.966	0.967	0.967	0.971	0.964	0.691	0.966	0.966	0.966	0.966	0.966	0.966	0.967	0.967	0.967	0.967	0.964	0.964	0.96	0.96	0.962	0.962	0.96	0.962	0.962	0.964	0.966	0.964	0.964	0.964	0.964	0.964
D00647_Australia_G1	0.951	0.957	0.96	0.955	0.957	0.96	0.966	0.971	0.959	0.96	0.966	0.966	0.964	0.962	0.962	0.964	0.969	0.966	0.967	0.967	0.971	0.967	0.693	0.966	0.966	0.966	0.966	0.966	0.966	0.967	0.967	0.967	0.967	0.964	0.964	0.96	0.96	0.962	0.962	0.96	0.966	0.962	0.964	0.966	0.964	0.964	0.964	0.964	0.964
JQ686110_17-Feb-2010_NB7_Russia_Novosibirsk_G1	0.95	0.955	0.959	0.953	0.955	0.959	0.964	0.969	0.953	0.959	0.964	0.964	0.962	0.96	0.96	0.962	0.967	0.964	0.966	0.966	0.969	0.966	0.691	0.964	0.964	0.964	0.964	0.964	0.964	0.966	0.966	0.966	0.966	0.962	0.962	0.959	0.959	0.96	0.96	0.959	0.964	0.96	0.962	0.964	0.962	0.962	0.962	0.962	0.962
EF600696/USA	0.95	0.955	0.959	0.953	0.955	0.959	0.964	0.969	0.953	0.959	0.964	0.964	0.962	0.96	0.96	0.962	0.967	0.964	0.966	0.966	0.969	0.966	0.691	0.964	0.964	0.964	0.964	0.964	0.964	0.966	0.966	0.966	0.966	0.962	0.962	0.959	0.959	0.96	0.96	0.959	0.964	0.96	0.962	0.964	0.962	0.962	0.962	0.962	0.962
M35242_FLKBLV_USA_G1	0.95	0.955	0.959	0.953	0.955	0.959	0.964	0.969	0.953	0.959	0.964	0.964	0.962	0.96	0.96	0.962	0.967	0.964	0.966	0.966	0.969	0.966	0.691	0.964	0.964	0.964	0.964	0.964	0.964	0.966	0.966	0.966	0.966	0.962	0.962	0.959	0.959	0.96	0.96	0.959	0.964	0.96	0.962	0.964	0.962	0.962	0.962	0.962	0.962
LC005615/Japan	0.953	0.959	0.959	0.953	0.955	0.962	0.967	0.973	0.957	0.962	0.967	0.967	0.966	0.964	0.964	0.966	0.971	0.967	0.969	0.969	0.973	0.969	0.695	0.967	0.967	0.967	0.967	0.967	0.967	0.969	0.969	0.969	0.969	0.966	0.966	0.962	0.962	0.964	0.964	0.962	0.967	0.964	0.966	0.967	0.966	0.966	0.966	0.966	0.966
HE967302/Uruguay	0.946	0.951	0.951	0.946	0.948	0.957	0.96	0.966	0.95	0.955	0.96	0.96	0.959	0.957	0.962	0.959	0.964	0.96	0.962	0.962	0.966	0.962	0.688	0.96	0.96	0.964	0.96	0.96	0.96	0.962	0.962	0.962	0.962	0.959	0.959	0.955	0.955	0.957	0.957	0.955	0.96	0.957	0.959	0.96	0.959	0.959	0.959	0.959	0.96
LC080651/Paraguay	0.948	0.953	0.953	0.948	0.95	0.957	0.962	0.967	0.951	0.957	0.962	0.962	0.96	0.959	0.96	0.96	0.966	0.962	0.964	0.964	0.967	0.964	0.689	0.962	0.962	0.966	0.962	0.962	0.962	0.964	0.964	0.964	0.964	0.96	0.96	0.957	0.957	0.959	0.959	0.957	0.962	0.959	0.96	0.962	0.96	0.96	0.96	0.96	0.96
HE967301/Uruguay	0.95	0.955	0.955	0.95	0.951	0.959	0.964	0.969	0.953	0.959	0.964	0.964	0.962	0.96	0.962	0.962	0.967	0.964	0.966	0.966	0.969	0.966	0.691	0.964	0.964	0.964	0.964	0.964	0.964	0.966	0.966	0.966	0.966	0.962	0.962	0.959	0.959	0.96	0.96	0.959	0.964	0.96	0.962	0.964	0.962	0.962	0.962	0.962	0.962
OP850783_Dec-2020_Toguchin40_Russia_Toguchin_G4	0.955	0.96	0.962	0.957	0.959	0.969	0.955	0.96	0.962	0.964	0.969	0.969	0.967	0.962	0.976	0.967	0.976	0.969	0.971	0.975	0.971	0.967	0.693	0.969	0.969	0.969	0.969	0.969	0.969	0.971	0.971	0.971	0.971	0.967	0.967	0.964	0.964	0.966	0.966	0.964	0.966	0.966	0.967	0.969	0.967	0.967	0.967	0.967	0.969
OP850790_Dec-2020_Toguchin49_Russia_Toguchin_G4	0.953	0.959	0.96	0.955	0.957	0.967	0.953	0.959	0.96	0.962	0.967	0.967	0.966	0.96	0.975	0.966	0.975	0.967	0.969	0.973	0.969	0.966	0.691	0.967	0.967	0.967	0.967	0.967	0.967	0.969	0.969	0.969	0.969	0.966	0.966	0.962	0.962	0.964	0.964	0.962	0.964	0.964	0.966	0.967	0.966	0.966	0.966	0.966	0.967
OP850795_Dec-2020_Toguchin55_Russia_Toguchin_G4	0.955	0.96	0.962	0.957	0.959	0.969	0.955	0.96	0.962	0.964	0.969	0.969	0.967	0.962	0.976	0.967	0.976	0.969	0.971	0.975	0.971	0.967	0.693	0.969	0.969	0.969	0.969	0.969	0.969	0.971	0.971	0.971	0.971	0.967	0.967	0.964	0.964	0.966	0.966	0.964	0.966	0.966	0.967	0.969	0.967	0.967	0.967	0.967	0.969
[truncated: 490 more columns]

## Sheet: Лист3
Our_group	Compared_genotype	Median_identity_pct	Min_identity_pct	Max_identity_pct
NSO_G4	G1	96.4	95.1	96.9
NSO_G4	G2	96.7	95.0	97.3
NSO_G4	G3	95.7	94.2	96.6
NSO_G4	G4	99.4	94.5	100.0
NSO_G4	G5	96.0	95.0	96.9
NSO_G4	G6	97.5	95.3	98.0
NSO_G4	G7	96.9	96.1	97.5
NSO_G4	G8	96.7	95.1	97.1
NSO_G4	G9	96.7	95.1	97.1
NSO_G4	G10	96.0	94.4	96.9
NSO_G4	G12	97.1	95.5	97.5
NSO_G7	G1	96.4	91.9	96.7
NSO_G7	G2	96.6	92.5	97.1
NSO_G7	G3	95.9	91.4	96.4
NSO_G7	G4	96.7	93.6	97.5
NSO_G7	G5	95.5	91.2	96.4
NSO_G7	G6	97.1	91.6	97.6
NSO_G7	G7	99.6	95.6	100.0
NSO_G7	G8	96.7	92.3	97.1
NSO_G7	G9	96.4	92.1	96.7
NSO_G7	G10	96.0	91.6	96.2
NSO_G7	G12	97.6	93.2	98.0
